# Supplementary material for: Ezh2 harnesses the intranuclear actin cytoskeleton to remodel chromatin in differentiating Th cells
Source: iScience. 2021 Sep 9;24(10):103093. doi: 10.1016/j.isci.2021.103093 (PMC8479699; doi:10.1016/j.isci.2021.103093)
Supplement: Table S1. Proximal genes (in distance smaller than 5kb from Transcription Start Site) to the Ezh2/Vav1 (exact overlapping) peaks in 24 h-differentiating Th1 and Th2 cells (FDR<0.05). Traces ChIP-seq, related to STAR Methods [file mmc2.xlsx]

## Sheet: Sheet1
Th1 Ezh2 (419 peaks)	Th2 Ezh2 (245 peaks)	Th1/Th2 Ezh2 (18 peaks)	Th1 Vav1 (22610 peaks)	Th2 Vav1 (2113 peaks)	Th1/Th2 Vav1 (887 peaks)	Th1 Ezh2/Vav1 (208 peaks)	Th2 Ezh2/Vav1 (13 peaks)	Th1/Th2 Ezh2/Vav1 (1 peak)
	Lypla1	AC120136.1	Ppp1r42	n-R5s193	n-R5s193	Arid5a		Arrdc3
1110002N22Rik			Mir129-1	Stk24	Zfyve28
1110004E09Rik			Jund	Secisbp2	Zfp747
1110005A03Rik			Clec2i	Sox6	Zfp740
1300018J18Rik			Rgs10	Serpinf2	Zfp703
1500012F01Rik	Ifnz		Smtnl1	Xrn2	Zfp672	Extl1
1810063B05Rik	Atxn1		Gm572	Tlk2	Zfp652	Rnmt
2210011C24Rik	AC165349.2		Fblim1	Tmem198b	Zfp652	Rps2
2410015M20Rik			Fam65a	Sap30bp	Zfp652
2410016O06Rik			Arhgef1	Snhg11	Zfp64
4922505G16Rik	Gbp7		Pip5kl1	Yeats2	Zfp513	Eif2c3
4930555B11Rik			9330198N18Rik	Zc3h13	Zfp36l2	Fbxl4
5730457N03Rik			Rnf220	Trp53i11	Zfp36l2	Unk
A430104N18Rik			5730457N03Rik	St6gal1	Zfp36l2
A630052C17Rik			Uncx	Sv2c	Zfp36l1
A930015D03Rik			Mmp15	Sbk1	Zfp36
Aars			Fbxo2	Tmc8	Zfp36	Srsf7
Abca17			Slc5a5	Sdccag8	Zfp292
Abhd10			Dctd	Sepn1	Zfp219
AC093350.1			Snai1	Vwf	Zfp148	Zfp36
AC093350.2	Gm3495		Prex1	Wbp2	Zc3h7a	Bcam
AC120136.1		U2	Actr3	Zfp740	Zbtb7b	Itpkb	Tmem57
AC120136.2	Tnni1	Tex14	U6	Zfp747	Zap70	Pou2f1	Scyl1
AC120136.3	AC120136.1	Tex14	Traf3ip1	Zfp788	Yy1	Gas5	Kat8
AC121792.1			Gm14319	Vps39	Yjefn3
AC121792.2	Ankrd17		1200007C13Rik	Vps52	Yjefn3	Prmt3
AC155932.2	Ston1		SNORA17	Taf4a	Yeats2
AC165349.1			Calm3	Snx29	Ybx1
AC165349.2			Slc1a5	Socs1	Ybx1
AC165349.3			U6	Snx21	Xkr5
AC165349.4			Tomm40	Snx20	Xbp1
AC165349.5			Zfp329	Socs1	Wsb1
AC165349.6			Gm15510	Socs1	Wnt5b
Actb	Lrrc36		Gm13283	Tulp4	Wnt10b	Tex14
Actr8			Arap1	Slc22a14	Wnk2
Adck2			Gm12746	Tspan9	Wdtc1	Cntnap1
Aff3	Lman2l	AL671866.1	Slc11a1	Zranb3	Wdr38	AC120136.3	1500011B03Rik
Akr1e1			Sertad3	Smg5	Wbp2
AL671866.1	Vwf		Rhbg	Ucp2	Vsig10l	Ets1
AL671866.3			Rhbg	Ucp2	Vps18	Hyou1
Ankrd45	9330198N18Rik		Ncstn	Zfp488	Vdac2	Dhx35
Anln	Arrdc3		Car6	Tiam1	Vamp5	Ctdp1
Anp32a	Tkt		Morn1	Tfdp1	Uqcrc2
Arhgap15	1810062G17Rik		Cstad	Zc3h7a	Ufsp1	Snora24
Arhgap33	Lyrm7		Pafah2	Tns1	Uevld	Hist1h3a
Arid5a	Khdrbs2	AC121792.2	Aox3l1	Zxdb	Ucp2	Obfc2a
Arrdc3			Wdr73	Slc35b2	Ucp2
Arsb			SNORA17	Slc2a8	Ube2i
Atf4			Rnf40	Setd1a	Ube2d2
Atf4			Prr14	Setd1b	Ubc
Atp1b2			Card11	Sugp1	Ubc
Atxn7l3			SNORA17	Specc1	Ubb
B230208H17Rik	Efcab8		Rxra	Zfp148	Ubash3a	AC121792.2
B930036N10Rik	Lhx2		Ints7	Zfp384	Uba7	Mrpl47
B930036N10Rik			Nek2	Zfp36l2	Uba7
Baiap2			Gprc5a	Socs3	Uba52
BC049352			Morn1	Tff3	U2af2	Cuedc2
BC107364	Cd38		A530013C23Rik	Vsig10l	U2	Arhgap33
Bcam			Sfn	Tpst1	Tulp4	Hist1h1c
Bcl7b	Zfp882		Gm12678	U2	Tubb5	1110002N22Rik
Bnip1			Slc10a7	Scn8a	Tspan9
Bst2	Tmem104		Tmco4	Tmem8	Tspan9	1110004E09Rik
Bzrap1			Sh2d6	St3gal5	Tsc22d4
Caml			AC221015.24	Slc43a2	Trp53rk
Capn10	Tor3a	AC165349.1	Mapkapk2	Zfp704	Trp53i13	Tubb4b	n-R5s193
Ccdc40			Cdkn1b	Sost	Trp53i11
Ccdc73	Igsf3		Gm13441	Yjefn3	Troap	Nt5c1a
Ccdc82	Rab24		Rbp7	Timp2	Trim8	Rnmt
Ccm2	Cnnm2		Eln	Synj2	Trim67
Cct4			2310043J07Rik	Syf2	Trim33
Cd47			Rfxank	Sema4d	Trex1
Cdk7			Chrdl2	Slc29a1	Trex1
Ceacam9			Gpn2	Tradd	Trappc8	Hist1h1e
Cenph			Arap1	Slc29a1	Tram2
Cldn7			Card11	Sugp1	Traf5
Cntnap1			Ruvbl1	Spo11	Tradd
Cntnap1			Ruvbl1	Spo11	Tradd
Commd10			AC127300.3	Rtkn	Tpst1
Commd3	Stk35		Ptgds	Zfp292	Tns1	U1
Coro2a	Ptcd1		Mir124a-3	Usp30	Tnpo2	Junb
Cox19	Gm10282		Gm12409	Tulp4	Tnnt2	Slfn9
Cpt1c			1700021N21Rik	Tns1	Tnfrsf25	Arrdc3
Csda	Hmha1		Adc	Trappc8	Tnfrsf1b	Hist1h3i
Csde1	1500011B03Rik		AL831766.1	Vamp5	Tnfaip8	Jund
Ctcf	Sip1		Fbxo2	Tmem120b	Tmem8	2410015M20Rik
Ctdp1			C030014I23Rik	Rpsa	Tmem57
Cul1	Yipf2		Cdcp2	Tspan14	Tmem231	U2
Cux2	A230052G05Rik		N28178	U2af1	Tmem198b	Cldn7
Cx3cr1			U6	Tbc1d4	Tmem191c
Dclk2			Kcnip3	Wdtc1	Tmem107	Prrt4
Ddb2			Ncs1	Ywhab	Tmc8
Ddx39b			AC128663.1	Scap	Tlk2
Ddx5			Lag3	Spag9	Timm44
Dgat1			Tbc1d10b	Sfxn2	Tgfb3
Dgkg			AC241392.2	Sept8	Tex22
Dhx35	Tox		Rpl12	Ybx1	Tet3	Zdhhc18
Dirc2			Dusp4	Sept2	Tcf7
Dnahc1			Pde2a	Slc1a7	Tbxa2r
Dnajc25	Tmem209		Nceh1	Unc80	Tbc1d4	Slc7a6
Dtx3	Scyl1		U6	Tab1	Tbc1d16
E030030I06Rik	E230001N04Rik		Coro1c	Tbc1d14	Tapbp
E330017L17Rik	Sertad3		Adamtsl4	Ubl3	Tap1	Eif4ebp2
Eef1a1	Tab1		Agap3	Tcf7	Taf6l
Eif1			Ruvbl1	Src	Taf4b
Eif2c3	Sox5		Npr1	Ubr4	Taf4a	E030030I06Rik
Eif4ebp2	Dpp9		Gm13830	Taf6l	Taf4a
Emp1	Midn		Gm10570	Tram2	Sytl3	Hist1h2bq
Epc1			Cotl1	Ryr1	Suv420h1
Epha2	Lrrc51		U1	Ubash3a	Suv39h2	Xpo1
Ets1	Rps23		Slc45a1	Thap8	Sun2	Malat1
Extl1	Gm15506		AC121792.3	Ubc	Sun2	Osm
Fam113a			Ppapdc3	Yeats4	Stra8	Inpp5b
Fam167b			Cgn	Ubr3	Stk24	Rps12
Fanci	Tex14		Gm16225	Tnk2	Stk24	Mrp63
Fbxl4	AC084162.2		BC066135	Usp35	Stk17b	Junb
Fgfr2	Kpnb1		Id3	Tnfrsf1a	Stk10	1300018J18Rik
Fitm2	Asph		Fbxw2	Ybx1	Stat6	Hmgn2
Fxyd2	Tkt		Morn1	Tfeb	Stat3	Wdr96
Gas5	Edf1		Gpr25	Zfp54	St8sia6	Fam113a
Gas5	Gtf3c5		Lhx9	Zfp513	St3gal5	4922505G16Rik
Gas5	Kin		Lad1	Zfp64	Srsf1	Ccdc73
Gas5			Tnni1	Zfp652	Srpk1	Ddb2
Gdpd1			AC166252.1	Stk10	Srpk1
Gga1			Zfp747	Sft2d1	Spo11
Gimap1	Xrn1		Faah	Tsc22d4	Spn	Snord104
Gimap6	Atp5l		Pdzk1ip1	Tsix	Spn	Atxn7l3
Gimap9	Ift46		Glis1	Tsku	Spn	U2
Gipc1			Gm694	Tmem231	Sphk2
Glmn	Rfxank		Vmn1r2	U7	Sp6	Vamp2
Gm10282	Rnf157		Epha2	Tmem57	Sp6	Hmgn1
Gm12915	Pyroxd1		Il6ra	Ubtd1	Sp6	Cx3cr1
Gm15614			SNORA17	Uba7	Sox8	Tom1l2
Gm16085			Tgfb1	Snap47	Sox6
Gm1614			Irf2bp2	Rtkn	Socs3
Gm20388	Ssr1		Ubiad1	Tmbim6	Socs2
Gm20388			Ubiad1	Tmbim4	Socs1	Epc1
Gm20508			Gpr56	Scaf1	Socs1
Gm20628	Tnfrsf1b		2810408M09Rik	Wdr19	Socs1	Grcc10
Gm2382	Bcdin3d		AC134910.1	Tcf7	Socs1
Gm5444			Sertad1	Smek1	Snx9
Gm9900			Micall2	Suv420h1	Snx21
Grcc10			Zc3h12a	Trim11	Snx20	Map3k9
Gsn			Ier5l	Zcchc2	Sntb2	Kcna2
Gsx2	Klhl2		SNORA17	Uba52	Snrnp27	Ubb
Heatr5b			Cdh3	SNORA67	Snap47
Hgsnat	Stat3		Id3	Tnfrsf10b	Smg5	Scarf2
Hhat	Alkbh3		Nrarp	Zfp36	Smek1	AC093350.2
Hint3	2310061I04Rik		Mvk	Tap1	Smc6
Hist1h1b			Zfp82	Smc4	Smc4
Hist1h1c			Kcnj11	Slc4a2	Smc3
Hist1h1d			AC150897.1	Slc6a6	Smap2
Hist1h1e			Kcnj14	Slc5a5	Slco5a1
Hist1h2bg			Mamstr	Slc6a19	Slc4a2
Hist1h2bq			Hpn	Smap2	Slc45a1
Hist1h3a			AC221015.43	Slc45a1	Slc43a2
Hist1h3c			AC221015.18	Slc45a3	Slc22a14
Hist1h3g			2410002F23Rik	Slfn2	Slc1a7
Hist1h3i			Polr2i	Smc3	Slc16a3
Hist1h4a			AC221015.13	Slc45a1	Slc16a2
Hist1h4c			Nomo1	Slc4a8	Slain2
Hist1h4f			Pth2	Slco5a1	Ski
Hist1h4i			Ctu1	Slfn3	Sh3bp4
Hist1h4k			Lgals7	Smc6	Sfxn2
Hist2h3c2	Casp9		Tspyl3	Wdr38	Setd1b
Hmga1			Ier2	Scfd2	Setd1a
Hmgn1			Il12rb1	Sec24d	Setd1a
Hmgn2			Plekho1	Ube2a	Set	Mars
Hoxb3os			Mxd1	Srprb	Sept9
Hspa8	Fam151b		Gm16079	Tgm2	Sept9	Neat1
Hspbp1	Hormad2		Wasf2	Traf5	Sept9	Hist1h4f
Hyou1	Iqgap2		Gm16079	Tgfb3	Sept9	Ints5
Ibtk	Enthd1		1700022A21Rik	Tcf7	Sema4d
Ifit2			Fxyd2	Rps18	Secisbp2
Ift57			Pbx4	Sema4f	Sec24d
Igf2bp3	Poc1a		Faah	Trp53rk	Sec16a	Ddx5
Ikzf1	Hdac8		Hspb1	Syngr1	Sdk2
Impa1	AL671866.1		Ivd	Wwc2	Scyl1	Sh3bp2
Ints5			1700003G13Rik	Rps3	Scn1b
Intu	Pabpc4		Vps18	Wnt9a	Sbk1	Bcl7b
Itpkb			Prpf18	Zfp36l2	Sap30l	Hist2h3c2
Jub			Rps15a	Slc12a7	Samd1
Junb	AC165349.3		Mthfr	Tmem181a	S1pr4	Rps28
Junb	AC165349.3		CU463325.1	Tmem191c	Runx1	Hmga1
Jund	BC030867		Alpl	Tmem8	Runx1	Ift57
Kcna2	Sppl3		Nfatc2	Vamp1	Rreb1	Bst2
Kcnip2			Odf3l1	Rps14	Rraga
Klf7	Ikzf2	Tex14	Nmur1	Zfp882	Rpusd1	Qsox1	Ece1
Kpna6	Rps19		U6	Ubr2	Rps8	Hint3
Larp4			Gm17387	Sept9	Rps6kl1
Ldlrad3	AC121792.2		Hmcn2	Yjefn3	Rps18	Rps8
Lemd2			Cacna1a	Scn1b	Rps17
Lrch1			Il21r	Skor1	Rps14
Lrch1			Il21r	Sla2	Rps11
Lrmp			Laptm5	Traf7	Rps10	Hist1h4m
Lrrc48			Ints1	Sun2	Rps10
Lrsam1	Sall4		Ier5l	Zdhhc13	Rpp25	Csde1
Malat1			Bcl9l	Rps8	Rpp25
Map3k9			Arhgef1	Snrnp27	Rpl8
Map3k9			Ceacam19	Sntb2	Rpl8
Mapre2			Galnt2	Runx1	Rpl38
Mars	Scyl1		Ncor2	Sytl3	Rpl37
Mdp1			Tnrc6a	Slc12a2	Rpl30
Med26	P4hb		Hspb7	Tmem54	Rpl28
Mgea5			Pstpip1	Rps17	Rpl27a
Mknk2	Vit		Pxn	Taf4a	Rpl18a
Morf4l1	Pou6f1		AC134910.1	Tcf7	Rpl13a
Mrp63			Il4ra	Slain2	Rpl11
Mrpl47	AL671866.1		Vps18	Wsb1	Rpl10a	Glmn
Mrpl48	Lrrc59		Gm12984	Tnfrsf25	Rpl10a	Myc
Msi2			Emx1	Srsf1	Rpia
Mthfd1l	Abca17		Crlf2	Tbc1d17	Rora
Mtss1			Gtf3c1	Ski	Rora
Myc			Xpo6	Sh3gl1	Rogdi
Myc			Gtf3c1	Shmt2	Rock2
Mycbp	Pyroxd1		Ube2q1	Ubxn1	Rnpep	Scap
Ncl		AC165349.2	Mapkapk2	Zfp719	Rnf39	Commd3	Tnfrsf1b
Ncoa3	AI464131		Phospho2	Xylt2	Rnf24	Extl1
Ndufs7	Birc6		AC159539.1	Taf4b	Rnf220
Neat1			Ddx6	Rps6kl1	Rnf220
Nf1			Peg10	Stra8	Rnf220
Nfe2l3			Rps8	Trp53i13	Rnf187	Slc16a6
Nfix	AC165349.1		Ddi2	Tmem194	Rnf167	Lemd2
Notch1			Ntng2	Zfp106	Rnf126	AC121792.1
Nt5c1a			Pbxip1	Ubxn11	Rnaseh2a	Ibtk
Ntn4	Mapre2		Ptpn11	Taf13	Rlf
Obfc2a		AL671866.1	Wnt10a	Zmiz1	Rin3	U2	AC120136.1
Odc1			Ifltd1	Socs2	Rin3
Osm	Polr2g		Ncor2	Sytl3	Rhot1
Pard6b	Gpbp1l1		SNORA17	Xbp1	Rgs3	Tnfrsf25
Pdcd6ip			Anxa3	Tbcd	Rgs14
Pitpnc1			Lag3	Sp6	Rfx2
Pkd2l2			U4	Runx1	Reep6
Poldip3			Fbxl19	Setd1a	Reep6
Pou2f1	Fam102a		A430110L20Rik	Zfp451	Rcor3	Impa1
Prdm1	B430306N03Rik		Acads	Taf6l	Rcor2
Prkcq	4930580A09Rik		Ptgds	Zfp335	Rcc2	BC107364
Prmt3	2310047M10Rik		AL645531.1	Tnpo2	Rcc1	Dnahc1
Prmt3	Tex14		Tmem57	Tnnt2	Rcc1	Jub
Prrt4	Gm20388		Gm13285	Tubb5	Rbm38	Hoxb3os
Psme3			Sec61a1	Spn	Rbm15
Ptch1			Ap3s2	Slc37a3	Rbbp4
Ptprc	Lin9	AC165349.4	Ptprv	Zfp652	Rapgef5	Ralgds
Ptprc		Arrdc3	Tnni1	Zfp652	Rap1gap2	Lrsam1
Ptprj	Gm20633		Gpr107	Yy1	Ralgds
Qsox1	Rab3gap2	Abca17	Tnni1	Zfp652	Rai1	Ptprj
Rab11fip4			Peg10	Stra6	Rae1
Rab27a	Sharpin		Aurkaip1	Tcta	Rad9
Rabggtb	Gtf2i		Npepl1	Usp36	Rad52	2210011C24Rik
Ralgds	B4galt5		Ier5l	Zdhhc18	Rac2	Trim45
Rap1gds1	Phkg1		Zbp1	Usp36	Rac2	Gipc1
Rap2b			Vps39	Wnk2	Rabgap1l	Actb
Rasa3	Acly		Id3	Tnfrsf13b	Rab8a	Larp4
Rcc2	Ucp2		U1	Ubb	Rab7l1	Cct4
Rccd1	Tex14		Gm16225	Tnk2	Rab3d	Zfp706
Rdm1			Iqsec1	Spn	Rab3a
Rnaset2a			Arrdc2	Sdk2	Rab34
Rnf167			Cdx2	Stt3a	Qsox1
Rnmt			Zfp653	Rraga	Ptrh1
Rnmt			Rdh8	Rreb1	Ptrf
RP23-334I5.4	Mtap6		U1	Ubc	Ptprs	Urgcp
Rpl13a			Stmn1	Tnrc6a	Ptprcap	Zswim6
Rpl19			Rpn1	Srpk1	Ptplad1
Rpl21	Gm20388		Gm13283	Tulp1	Ptma	Tex14
Rprd2	Tmem57		Prokr2	Wdr60	Ptma	St3gal5
Rps12	Slc37a1		Mvk	Tapbp	Ptger4
Rps18			SNORA17	Scarb1	Ptch1
Rps2			Ap1m1	Scube3	Psmd11
Rps28			SNORA17	Scd2	Psmb8
Rps5	Gm11963		Tmem222	Tradd	Psmb2	Hist1h1d
Rps8	Spsb2		Bcan	Ucp2	Psen1	Slc36a4
Rps9	Drg1		Dnajc8	Traf7	Prrc2b	Hist1h4i
Rsph9			Mmp15	Sbf1	Prrc2a
Scap	Spryd3		Slc30a3	Tbxa2r	Prr5l
Scarf2			Tpcn2	Sept9	Prr3
Sept5			Fam70b	Sept9	Prkd3
Sh2b1	Gm11527		Il28ra	Tnfrsf1b	Prkaca	Gga1
Sh3bp2	Fut10		Sars	Uba7	Prelid1
Slc16a6			Pzp	Sp6	Pptc7
Slc35b4	Gm20388		SNORA17	Tuba4a	Ppt2	Top2a
Slc36a4			snoZ178	Timm44	Ppp6c
Slc37a3			Gm12746	Tuba1c	Ppp2ca	Eif1
Slc41a1		AC165349.3	Ikbke	Zfp703	Ppp1r9b	B230208H17Rik
Slc7a6	Rps29		Fbxo2	Tmem107	Ppp1r26	Heatr5b
Slfn9			Mir182	Stk24	Ppip5k2
Smad3	Oxa1l		Ski	Tfdp1	Ppargc1b
Smad7			C030014I23Rik	Rpsa	Pom121l2
Smurf2			Lag3	Sp6	Plxdc1
Snhg12	Fam169b		Plekho1	Ube2i	Plscr3	Mknk2
Snora24	AC159539.1		Bcas1	Uvrag	Plin3	Gm10282
Snord104			Eno2	Specc1	Plekhg5
Snord13	Tmem106a		BX000694.1	Tnfaip8	Plekhg2	Sept5
SNORD93	Kat8		Igsf3	Ubac2	Plec	Srebf1
Sp9			Gm14488	Zbtb17	Pld3	Tbc1d2
Srebf1			Ints1	Surf2	Pkp3
Srebf1			Ints1	Suv39h2	Pkm
Srsf7			Wwp2	S1pr4	Pitpnm2
Ss18			Galnt2	Runx1	Pitpnm2
St3gal5	Slc22a14		Hivep3	Troap	Pion	Baiap2
Sv2a	Ece1		BC020535	Wdr38	Pim1	Tmsb10
Sv2c			Dgat2	Slc2a12	Pim1
Tbc1d2	Gm15997		SNORA17	Usp21	Pik3cd	Tnpo2
Tbc1d2	Tmem209		Pag1	Uqcrc2	Phf23	Ctcf
Tchh	Rps6ka1		Smox	Wdr77	Phf19	5730457N03Rik
Tex14			Hoxa11as	St8sia6	Phf13
Tex14			Snx10	Stard10	Phf12
Tex14			Gimap4	Stat1	Pgs1
Tex14			Gimap8	Stat1	Pgrmc2
Tex14			Repin1	Stat3	Pgam5
Tex14			AC166252.1	Stat6	Pfn1
Tg			Sh2b1	Sh3bp4	Pfdn5
Tmem107			Iqce	Sun2	Pex10
Tmem9b	Pdk2		Il28ra	Tnfrsf1b	Pebp4	Myc
Tmie	Tbccd1		Gm10463	Tbl3	Pdzd4
Tmsb10	Cnksr3		Bmp8a	Trim8	Pdlim7	Odc1
Tnfrsf25			AC121792.2	Ubap2	Pdlim7	A630052C17Rik
Tnpo2	AC165349.4		Gm13201	Tmem180	Pdik1l	Rps18
Tnpo2	Sec23a		Gm13201	Tmem145	Pdhx	Zfp318
Tnrc18	Inpp4b		Whrn	Tulp4	Pdgfb	Gdpd1
Top2a			Rpn1	Srpk1	Pde4a
Traj5			Adm	Slc16a2	Pdcd7
Trav1			Swap70	Slc16a3	Pdcd6
Trbj2-7	Chordc1		Gm12746	Tspan9	Pdcd1	Cntnap1
Trim45	Crybb1		Gm14319	Vipr1	Pcsk4	Sh2b1
Trp53i13			AC122546.1	Strada	Pcsk4
Ttc38			Prss36	Set	Pcsk4
Tubb4b	1700026D11Rik		Brd3	Zfp219	Pcsk4	AC121792.2
U1	N4bp2		1200007C13Rik	Vsig10l	Pcnp	Prmt3
U1	n-R5s193		AL589902.1	Wbscr16	Pcgf3	Rps9
U1			Prkd2	Snx9	Pcbp1
U1			Strn4	Socs1	Patz1
U11	Tbcb		Adamtsl4	Ube4b	Paqr7	Ndufs7
U2	Per2	Tex14	Pdcd1	Zfp787	Pank2	Pou2f1	Lrrc51
U2			Ceacam19	Sntg1	Pafah1b1
U2			Slc6a11	Spef1	Ovol1
U2			Bhlhe40	Sphk2	Onecut3
U2			Abtb1	Spn	Ogfr
U2			Nup210	Spn	Odf2
U2			Mir182	Stk17b	Oas3
U3	Gm7030		BC057022	Tap1	Oaf
U4	Mast3		Slc35a1	U2af2	Nup107	Atp1b2
U5	Nop2		Rhbg	Ucp2	Nufip2	Anln
U5	Rnf139		Ski	Tex22	Ntn4
U5			Ski	Tet3	Ntf5
Ubash3a			Cyld	Scd3	Nrarp
Ubb			Lfng	Sun2	Nr2f6
Unk			BC035044	Sox8	Nphp4
Urgcp			Gtf2i	Synpo2	Notum
Vamp2			Card11	Sugp2	Nol6
Vipr1			Fgfrl1	Tbc1d22a	Nol3
Wdr24			Gm10282	Scrib	Nol3
Wnt1			Ifitm2	Sept9	Nip7
Wnt5b			Rspo1	Trim33	Nfkbid	AC165349.3
Xpo1			Cox19	Syce1	Nfkb2
Zbed3			Capn5	Slc2a4	Nfic
Zc3h11a	F11r	AC165349.3	Tmem183a	Zfp672	Nfic	Notch1
Zdhhc18			Plekho1	Ube2d2	Nfic	Mknk2
Zfat			Qprt	Sgpl1	Nfatc1
Zfp318			Slc38a7	Sap30l	Neurl4
Zfp36	Zcchc10		Grrp1	Tns4	Nek2	Hist1h3a
Zfp36	Zfp2		Gm13060	Tpcn1	Neat1	Hist1h4a
Zfp598			Slc5a5	Scyl1	Ndufaf3
Zfp706			Il21r	Skiv2l2	Ndufa6
Zswim6			Arap1	Slc24a3	Ncor2
	1810043G02Rik		Ncdn	Trex1	Ncoa1	Hist1h1b
	2810008M24Rik		Gm20421	Tgfb3	Ncl	Mgea5
	Arfip1		Gm14488	Zap70	Nckap5l	Dnajc25
	Arid1a		Cdc25b	Wdr90	Nbeal2
	Arid1a		Tmem239	Wdr96	Napepld	Adck2
	Baz2b		Nek2	Zfp36l2	Nab2	Dclk2
	Ccdc32		Tmem210	Zfp36	Myo1c	BC107364
	Cyp20a1	AC159539.1	Wnt10a	Zfyve28	Myo1c	Capn10	Abca17
	Git2		AL831766.1	Vasp	Myo19	Hgsnat
	Gm11602	Gm10282	Nhej1	Zfyve28	Myc	Slc41a1	Arrdc3
	Gm13278		Slc43a1	Xrcc6bp1	Mus81	RP23-334I5.4
	Khdrbs1		Dll4	Wnt10b	Mterfd1	Actb
	Krr1		Gm10570	Trak1	Mtap1a	Hist1h2ao
	Meaf6		Gm14207	Wnt5b	Msl2	Tnrc18
	Ms4a5		Gtf2i	Syt17	Mrpl52
	Msi2		Gm16225	Tnk2	Mrfap1	Mtss1
	Nfia		Rtn4rl2	Xkr5	Mpdu1	Rcc2
	Pdk1		Bmi1	Zfp36l1	Mnt	U1
	Prep		Mtap7d1	Trib1	Mns1	2410016O06Rik
	Pus1		Gm14319	Vps18	Mmp24	Tmem9b
	Smox		Sohlh1	Zfp236	Mlycd	U1
	Snrpc		Selplg	Tbc1d16	Mki67ip
	Sort1		Gm13441	Yipf2	Mixl1	Mycbp
	Spry4		Ppp1cc	Tacr2	Mir760
	Ssh1		Gm14236	Vdac2	Mir150	Fgfr2
	Sumf2		Bcas1	Utrn	Midn	Med26
	Tex14		Gm16225	Tnni1	Midn	Mdp1
	Tor1b		A430110L20Rik	Zfp473	Midn	Pard6b
	U2		Rap1gap	Tmprss9	Mid1	Abhd10
	Utrn		U6	Trim67	Mgrn1	AC165349.5
	Yipf2		Gm12746	Tspan9	Mgat2	U2
			Itih5	1110007C09Rik	Mettl21a
			Atp5c1	1110018G07Rik	Mettl2
			Atp5c1	1110034A24Rik	Mea1
			Taf3	1500011B03Rik	Mdh2
			Gata3	1500015O10Rik	Mcm7
			Gata3	1600014C10Rik	Mchr1
			Gata3	1700016K19Rik	Mbp
			Gata3	1700016P03Rik	Mboat4
			Gata3	1700021A07Rik	Maz
			Gata3	1700029H14Rik	Maz
			Gata3	1700030F18Rik	Maz
			Gata3	1700084C06Rik	Maz
			Gata3	1810026J23Rik	Matr3
			Celf2	2010107G12Rik	Mark4
			Usp6nl	2010300C02Rik	Map2k2
			Usp6nl	2010305A19Rik	Manba
			Echdc3	2310001A20Rik	Mafg
			Upf2	2310009B15Rik	Lypla1
			Dhtkd1	2310014F06Rik	Ltbr
			Sec61a2	2310014L17Rik	Ltbp3
			Camk1d	2310047M10Rik	Ltb
			Camk1d	2310067B10Rik	Ltb
			Camk1d	2410006H16Rik	Ltb
			Camk1d	2410017I17Rik	Lta4h
			Ccdc3	2510002D24Rik	Lrsam1
			Optn	2610019F03Rik	Lrrc8d
			Phyh	2610021K21Rik	Lrrc51
			Sephs1	2610307P16Rik	Lrrc50
			Prpf18	2700081O15Rik	Lrrc45
			Fam107b	2810002N01Rik	Lrrc41
			Cdnf	2810403A07Rik	Lpcat1
			Hspa14	2810408M09Rik	Lmbr1
			Suv39h2	3632454L22Rik	Lig3
			Dclre1c	3830431G21Rik	Lfng
			Rpp38	4921508A21Rik	Leo1
			Nmt2	4921536K21Rik	Leng9
			Cd46	4930412C18Rik	Leng9
			Lamb3	4930458D05Rik	Leng8
			Lamb3	4930522L14Rik	Leng1
			Lamb3	4930553M12Rik	Lca5l
			G0s2	4930595D18Rik	Lag3
			Lamb3	4930595D18Rik	Ksr1
			4930570N18Rik	4931406P16Rik	Kremen1
			Irf6	4933407C03Rik	Klhl26
			Diexf	4933407K13Rik	Klhl17
			Syt14	4933439K11Rik	Klf2
			Kcnh1	5031439G07Rik	Klf2
			Rcor3	5031439G07Rik	Klf11
			Rcor3	5430437P03Rik	Kif1b
			Rcor3	5730419I09Rik	Kif11
			Traf5	5730494N06Rik	Kdm2b
			1700034H15Rik	5730588L14Rik	Kdelr2
			1700034H15Rik	5930403N24Rik	Kctd10
			1700034H15Rik	5930416I19Rik	Kcnn4
			1700034H15Rik	5930434B04Rik	Kcna3
			Nek2	7SK	Kbtbd11
			Lpgat1	9330198N18Rik	Junb
			Lpgat1	9330198N18Rik	Junb
			Ints7	9430015G10Rik	Josd1
			Dtl	A230108P19Rik	Jhdm1d
			Ppp2r5a	A330049M08Rik	Itpkb
			Ppp2r5a	A430104N18Rik	Itpkb
			Tmem206	A430104N18Rik	Isg20
			Tmem206	A530013C23Rik	Irs2
			Tmem206	A530088E08Rik	Irgq
			Nenf	A630055G03Rik	Irf6
			D730003I15Rik	A830007P12Rik	Irf2bp2
			Nenf	A830007P12Rik	Iqsec3
			Hlx	Aacs	Iqce
			Dusp10	Aanat	Il4ra
			CAAA01083517.1	Aars	Il4ra
			CAAA01083517.1	Aatk	Il4i1
			Atf3	AB512673.1	Il21r
			Fam71a	AB512673.1	Igsf9
			Susd4	Abca17	Ighmbp2
			Capn2	Abcb9	Ighg1
			Capn2	Abcb9	Iffo1
			Capn2	Abcb9	Idh3b
			Susd4	Abcb9	Icmt
			Capn2	Abcc5	Htra2
			Gm10517	Abhd10	Hspa5
			Degs1	Abhd16a	Hspa1a
			Fbxo28	Abhd16a	Hsp90ab1
			Srp9	Abhd16b	Hsdl1
			Gm5533	Ablim1	Hs3st6
			Lbr	Ablim1	Hs3st3b1
			Lbr	Abtb2	Hps6
			Wdr26	Abtb2	Hpcal1
			Batf3	AC093350.2	Hnrpdl
			Tatdn3	AC111030.1	Hnrnpu
			Mfsd7b	AC120136.1	Hnrnpl
			Vash2	AC123920.1	Hnrnpf
			Vash2	AC132118.1	Hnrnpf
			Vash2	AC134447.1	Hnrnpd
			Angel2	AC151712.1	Hnrnpa2b1
			Rps6kc1	AC151712.4	Hnrnpa0
			Smyd2	AC151712.4	Hnrnpa0
			Ptpn14	AC158749.1	Hmga1-rs1
			Ptpn14	AC166252.3	Hk1
			Ptpn14	AC172750.2	Hist1h4m
			Ptpn14	AC221015.30	Hist1h1d
			Cenpf	AC221015.7	Hic1
			Kctd3	AC240744.2	Hic1
			Cnih4	Acacb	Hic1
			Nvl	Acadm	Hemgn
			Ephx1	Acadvl	Hells
			Ephx1	Acadvl	Heatr7b1
			Ephx1	Acap1	Hdac7
			Tmem63a	Acbd4	Haus4
			Tmem63a	Acot7	Hapln2
			Tmem63a	Acox1	Hadh
			Tmem63a	Acoxl	H2-Ke6
			Lefty1	Acp5	H2-K1
			Lefty1	Acpl2	H2-K1
			Pycr2	Acpl2	Gtpbp6
			Lefty2	Acsf2	Gtf3c4
			Acbd3	Actb	Grin2c
			BC031781	Actb	Grhl3
			H3f3a	Actb	Gramd2
			Lin9	Actg1	Gramd1a
			Mixl1	Actg1	Gpr56
			Parp1	Actn1	Gpr162
			Parp1	Adam11	Gpr111
			6330403A02Rik	Adam15	Gpam
			Itpkb	Adamts17	Gng8
			Itpkb	Adamtsl4	Gne
			Itpkb	Adc	Gnat1
			Itpkb	Adc	Gm996
			Itpkb	Adcy7	Gm960
			Itpkb	Adcy7	Gm5069
			Itpkb	Adh7	Gm20716
			Itpkb	Adora2a	Gm20708
			Itpkb	Adora2a	Gm20533
			Itpkb	Adora2a	Gm20527
			Itpkb	Adrb2	Gm20496
			Gm5069	Adssl1	Gm20388
			Gm5069	Aebp1	Gm20388
			Psen2	Agap1	Gm20388
			Psen2	Agap2	Gm20388
			Psen2	Agpat3	Gm20388
			Psen2	Ahdc1	Gm20388
			Adck3	Ahnak2	Gm20388
			Rrp15	AI467606	Gm20388
			Eprs	AI480526	Gm20388
			Lyplal1	AI480526	Gm20388
			Mark1	AI480526	Gm20388
			Rab3gap2	AI480526	Gm20388
			Rab3gap2	AI480526	Gm20388
			Tgfb2	AI480526	Gm20388
			Mosc2	AI481877	Gm20388
			Gm10518	Akap5	Gm20388
			Ahctf1	Akap6	Gm20388
			Sccpdh	Akna	Gm20388
			Tfb2m	Akna	Gm13283
			AC130279.1	Akt2	Gm13278
			Mosc2	AL670771.1	Gm13277
			Mosc2	AL831731.1	Gm13272
			Smyd3	Alcam	Gm11755
			Kif26b	Aldh18a1	Gm11695
			Kif26b	Aldh1b1	Gm11695
			Kif26b	Aldh7a1	Gm11194
			Efcab2	Alg5	Gm10655
			Hnrnpu	Alkbh5	Gm10505
			B230369F24Rik	Alox5ap	Glt25d1
			Adss	Alpk3	Glod4
			Akt3	Als2	Gjd3
			Sdccag8	Amh	Gimap1
			Sdccag8	Amh	Gfi1
			Opn3	Amica1	Get4
			Fh1	Angpt4	Gadd45g
			Vsig8	Ankrd37	Gadd45g
			Vsig8	Ankrd39	Fzr1
			Ccdc19	Ankrd52	Fzd9
			Tagln2	Ankrd54	Fnbp1
			Tagln2	Anks1	Fnbp1
			Tagln2	Anpep	Fgfr2
			Tagln2	Aoc3	Fgfr2
			Igsf9	Ap1m1	Fes
			Igsf9	Apc2	Fcrl1
			Igsf9	Apeh	Fcho1
			Igsf9	Apeh	Fbxw4
			Pigm	Aph1c	Fbxo46
			Kcnj10	Arap1	Fbxo36
			Kcnj9	Arf6	Fbxl16
			Kcnj9	Arfip1	Fbrsl1
			Igsf8	Arhgef1	Fam189b
			Igsf8	Arhgef16	Fam125b
			Igsf8	Arhgef3	Fam102a
			Igsf8	Arhgef7	F12
			Igsf8	Arl1	Ezr
			Casq1	Arl15	Exosc3
			Pea15a	Arl2	Espn
			Dcaf8	Arl5c	Espn
			Ncstn	Arl5c	Ercc4
			Vangl2	Armcx6	Eprs
			Vangl2	Armcx6	Epo
			Vangl2	Arntl2	Epo
			Vangl2	Arpc1b	Epb4.1l1
			Ly9	Arpc4	Enoph1
			Cd244	Arpc5l	Eml5
			Itln1	Arrb1	Elovl5
			Gm9765	Arrdc3	Elovl1
			B930036N10Rik	Asb10	Eif4g2
			Usf1	Asna1	Eif4a1
			Arhgap30	Astl	Eif3j
			Arhgap30	Atad3a	Eif3g
			Pvrl4	Atf2	Eif2c2
			Pvrl4	Atf3	Egln3
			Pvrl4	Atf5	Efna3
			Klhdc9	Atp5o	Eef2
			Nit1	Atp5o	Eef1g
			Dedd	Atp6v0a1	Eef1d
			Usp21	Atp6v0a2	Edem1
			Usp21	Atxn7l2	Eci1
			Ppox	Aurkaip1	Ece1
			Ppox	Aurkaip1	Ece1
			B4galt3	Avl9	E2f6
			Adamts4	Avp	E2f2
			Mosc2	AW555464	E2f2
			Adamts4	Azi1	E130317F20Rik
			Tomm40l	B3galt4	E130012A19Rik
			Nr1i3	B3galt5	E030030I06Rik
			Dusp12	B3gnt9-ps	Dvl2
			Fcgr3	B3gnt9-ps	Dusp7
			Atf6	B430212C06Rik	Dtx1
			Olfml2b	B4galnt3	Dtl
			Olfml2b	B4galt5	Drg1
			Nos1ap	B630019A10Rik	Dr1
			Hsd17b7	B930041F14Rik	Dpysl2
			Uck2	Bach1	Dot1l
			Uck2	Bbc3	Dot1l
			Fam78b	Bbx	Dos
			Rxrg	BC004004	Dohh
			Mgst3	BC013712	Dock6
			Aldh9a1	BC031181	Dnajb12
			Tmco1	BC035044	Dhx40
			Uck2	BC046404	Depdc1b
			Uck2	BC046404	Dennd4b
			Tada1	Bcas2	Dedd
			Tada1	Bcas3	Deb1
			Ildr2	Bcat1	Ddx56
			Gpa33	Bcl11b	Ddx55
			Pou2f1	Bcl2l1	Ddx55
			Cd247	Bcl7c	Ddx54
			Cd247	Bcl7c	Ddx54
			Cd247	Bcor	Ddn
			Cd247	Begain	Dbp
			Gm16565	Bend6	Dapk3
			Gm16565	Bend7	D4Wsu53e
			Creg1	Best2	D10Jhu81e
			Rcsd1	Bicd2	D030028A08Rik
			Rcsd1	Bmp7	Cyc1
			Rcsd1	Bpifb4	Cxcr4
			Mpzl1	Brd2	Cx3cr1
			Rcsd1	Brd2	Cux2
			Dcaf6	Brf1	Cux2
			Gpr161	Brpf3	Cul4a
			Tiprl	Btbd19	Cul4a
			Atp1b1	Btbd9	Csk
			Sft2d2	Btbd9	Csf1
			Slc19a2	Btbd9	Cry2
			Slc19a2	Bves	Crip1
			BC055324	Bysl	Creg2
			Scyl3	Bzrap1	Creb3l1
			Gorab	C130039O16Rik	Crabp2
			Prrc2c	C1qtnf6	Cpne5
			Vamp4	C2	Cotl1
			Mettl13	C2cd2	Coro6
			Dnm3	C3	Coro1a
			Mettl13	C3	Coro1a
			4930558K02Rik	C630004H02Rik	Cops7b
			Prdx6	Cabin1	Cops7b
			Cenpl	Cables2	Cops2
			Zbtb37	Cacna1b	Col9a2
			Serpinc1	Cacna1s	Cnot3
			Rc3h1	Cacna2d4	Cnnm3
			Rabgap1l	Calu	Clk3
			Cacybp	Caly	Clk1
			4930523C07Rik	Cand2	Clip2
			Tnn	Cand2	Cldn14
			Rfwd2	Capn1	Ckb
			Fam20b	Capn2	Chst14
			Ralgps2	Capn2	Chmp7
			Tor3a	Capn9	Chek1
			Tor3a	Carkd	Chd7
			Abl2	Caskin1	Chac1
			Nphs2	Casp2	Celsr3
			Tdrd5	Cblc	Celsr1
			Tor1aip1	Cc2d1a	Celf5
			Cep350	Ccbp2	Cdk4
			Qsox1	Ccdc101	Cdk2ap1
			Qsox1	Ccdc108	Cdk13
			Qsox1	Ccdc109a	Cdc23
			Lhx4	Ccdc12	Cd52
			Lhx4	Ccdc134	Cd52
			Xpr1	Ccdc155	Cd2bp2
			BC034090	Ccdc159	Cd2bp2
			BC034090	Ccdc38	Cd164l2
			BC034090	Ccdc61	Cd164l2
			BC034090	Ccdc62	Ccr7
			BC034090	Ccdc64	Ccnt2
			BC034090	Ccdc84	Ccdc90b
			BC034090	Ccdc85c	Ccdc84
			BC034090	Ccdc88c	Ccdc61
			BC034090	Ccdc90b	Ccdc134
			Stx6	Ccnd2	Ccdc109a
			Glul	Ccnd3	Ccbp2
			Ier5	Ccnd3	Cc2d1a
			5830403L16Rik	Ccnt2	Casp2
			Rgs8	Ccr7	Cand2
			Dhx9	Ccr8	Caly
			1700012A16Rik	Ccs	Cacna1b
			Lamc1	Cd101	Cabin1
			Lamc2	Cd164l2	CR536618.1
			Lamc2	Cd164l2	C130039O16Rik
			Lamc2	Cd2	Bysl
			Rgl1	Cd247	Btbd9
			Smg7	Cd247	Brd2
			Glt25d2	Cd2bp2	Brd2
			Rgl1	Cd2bp2	Bmp7
			1700025G04Rik	Cd3e	Best2
			1700025G04Rik	Cd52	Begain
			1700025G04Rik	Cd52	Bcl11b
			Edem3	Cd8b1	Bcas2
			Fam129a	Cdc23	Bbc3
			Rnf2	Cdh1	BC031181
			1200016B10Rik	Cdh23	BC004004
			Ivns1abp	Cdk13	B3gnt9-ps
			Prg4	Cdk2ap1	B3gnt9-ps
			Tpr	Cdk2ap1	B3galt4
			BC003331	Cdk4	Avp
			Ptgs2	Cdkn1b	Aurkaip1
			Rgs2	Celf5	Atp6v0a2
			Cdc73	Celsr1	Atf5
			Trove2	Celsr1	Atf2
			Aspm	Celsr2	Atad3a
			Zbtb41	Celsr3	Arrdc3
			Dennd1b	Cerk	Arpc5l
			Lhx9	Chac1	Arpc4
			Lhx9	Chd7	Arpc1b
			Lhx9	Chek1	Arntl2
			Nek7	Chgb	Arl2
			Zfp281	Chmp7	Arl15
			Ddx59	Chpf2	Arl1
			Camsap2	Chrdl2	Arhgef7
			Gpr25	Chst12	Arhgef3
			5730559C18Rik	Chst14	Arf6
			Kif21b	Cic	Aph1c
			Kif21b	Cish	Apeh
			Kif21b	Ckb	Apeh
			Kif21b	Cldn11	Anpep
			Kif21b	Cldn14	Ankrd39
			Kif21b	Clec16a	Ankrd37
			Kif21b	Clip2	Angpt4
			Kif21b	Clk1	Amh
			Kif21b	Clk2	Amh
			Gm15850	Clk3	Als2
			Cacna1s	Cnn1	Alkbh5
			Cacna1s	Cnn2	Aldh7a1
			Cacna1s	Cnnm3	Akna
			Cacna1s	Cnot3	Agpat3
			Tmem9	Cnr2	Aebp1
			Tnnt2	Cntnap1	Adora2a
			Tnnt2	Col5a1	Adora2a
			Tnnt2	Col9a2	Adora2a
			Tnnt2	Copg	Adcy7
			Lad1	Cops2	Adamtsl4
			Lad1	Cops7b	Adamts17
			Lad1	Cops7b	Adam15
			Tnni1	Copz2	Actg1
			Tnni1	Coro1a	Actb
			Tnni1	Coro1a	Actb
			Phlda3	Coro1b	Actb
			Csrp1	Coro1c	Acsf2
			Csrp1	Coro1c	Acpl2
			Nav1	Coro6	Acp5
			Nav1	Coro6	Acbd4
			Nav1	Cotl1	Acadvl
			Nav1	Cotl1	Acacb
			Nav1	Cpne5	Abhd16a
			Nav1	Cpne5	Abhd10
			AI848100	CR536618.1	Abcb9
			Ipo9	Crabp2	Abcb9
			Nav1	Crabp2	Abcb9
			Shisa4	Crat	Aars
			Rnpep	Crcp	AW555464
			Rnpep	Creb3l1	AI480526
			Arl8a	Creb3l2	AI480526
			Arl8a	Creg2	AI480526
			Ptpn7	Crip1	AI480526
			Ptpn7	Crtac1	AI467606
			Ptpn7	Cry2	AC166252.3
			Ptprv	Csf1	AC151712.4
			Lgr6	Csk	AC151712.4
			Lgr6	Csk	AC151712.1
			Lgr6	Ctif	AC134447.1
			Ppp1r12b	Ctsd	AC093350.2
			Ppp1r12b	Ctsz	A830007P12Rik
			Kdm5b	Cuedc1	A630055G03Rik
			Syt2	Cuedc1	A430104N18Rik
			Klhl12	Cuedc2	9430015G10Rik
			Adipor1	Cul4a	5930434B04Rik
			Cyb5r1	Cul4a	5730494N06Rik
			Ppfia4	Cux2	4933407K13Rik
			Ppfia4	Cux2	4931406P16Rik
			Tmem183a	Cux2	4930595D18Rik
			Myog	Cwc25	4930595D18Rik
			Adora1	Cx3cr1	4930458D05Rik
			Adora1	Cx3cr1	4921536K21Rik
			Chit1	Cx3cr1	3632454L22Rik
			Mybph	Cx3cr1	2810408M09Rik
			Btg2	Cxcr4	2810403A07Rik
			Gm15851	Cxcr4	2510002D24Rik
			Atp2b4	Cyc1	2410017I17Rik
			Atp2b4	Cyth1	2310067B10Rik
			Snrpe	Cyth2	2310047M10Rik
			Sox13	D030028A08Rik	2310014F06Rik
			Sox13	D10Jhu81e	1810026J23Rik
			Sox13	D17Wsu92e	1110034A24Rik
			Sox13	D17Wsu92e
			Sox13	D19Ertd386e
			Sox13	D430001F17Rik
			Sox13	D4Ertd22e
			Etnk2	D4Wsu53e
			Ren1	D5Ertd579e
			Ren1	D630003M21Rik
			Ren1	D630037F22Rik
			Ppp1r15b	D930048N14Rik
			Pik3c2b	Dapk3
			Pik3c2b	Dapp1
			Pik3c2b	Dbh
			Pik3c2b	Dbp
			Mdm4	Dcaf8
			Lrrn2	Dcakd
			Cntn2	Dcbld2
			Nuak2	Ddn
			Nuak2	Ddx39
			Nuak2	Ddx54
			Nuak2	Ddx54
			Cdk18	Ddx55
			Klhdc8a	Ddx55
			Klhdc8a	Ddx55
			Cdk18	Ddx56
			Mfsd4	Deb1
			Mfsd4	Dedd
			Elk4	Dennd2a
			Slc45a3	Dennd4b
			Slc45a3	Depdc1b
			Slc45a3	Dgka
			Slc45a3	Dhx37
			Slc45a3	Dhx40
			Slc45a3	Dhx8
			Nucks1	Disc1
			Rab7l1	Dld
			Slc41a1	Dld
			Slc26a9	Dlgap3
			5430435G22Rik	Dnahc2
			Fam72a	Dnahc6
			Ikbke	Dnajb12
			Srgap2	Dnajb12
			Rassf5	Dnajc11
			Rassf5	Dock6
			Rassf5	Dohh
			Rassf5	Dos
			Rassf5	Dot1l
			Rassf5	Dot1l
			Dyrk3	Dpysl2
			Mapkapk2	Dpysl5
			Mapkapk2	Dr1
			Mapkapk2	Drg1
			Mapkapk2	Dtl
			Mapkapk2	Dtx1
			Mapkapk2	Dusp5
			Il24	Dusp7
			Faim3	Dvl2
			Fcamr	Dynlrb1
			AA986860	E030030I06Rik
			Pfkfb2	E130012A19Rik
			Pfkfb2	E130317F20Rik
			Cd55	E230001N04Rik
			Cxcr4	E2f2
			Dars	E2f2
			Mcm6	E2f2
			Ubxn4	E2f6
			Ccnt2	Ece1
			Mgat5	Ece1
			Zranb3	Ece1
			Mgat5	Eci1
			Mgat5	Edem1
			Mgat5	Edem2
			Mgat5	Eef1d
			Slc35f5	Eef1g
			Actr3	Eef2
			Ddx18	Efhd1
			Ccdc93	Efna3
			Ccdc93	Egln1
			Insig2	Egln3
			Steap3	Eif2ak4
			Dbi	Eif2c2
			Dbi	Eif3b
			Sctr	Eif3b
			Ptpn4	Eif3g
			Epb4.1l5	Eif3j
			Ralb	Eif4a1
			Inhbb	Eif4g2
			Clasp1	Eif5a
			Mki67ip	Elfn1
			Tsn	Elmo2
			Dsel	Elmo3
			Vps4b	Elmo3
			Kdsr	Elovl1
			Bcl2	Elovl5
			Bcl2	Eme1
			Phlpp1	Eml2
			Zcchc2	Eml5
			2310035C23Rik	Enc1
			Pam	Eno1
			Ppip5k2	Enoph1
			D1Ertd622e	Epb4.1l1
			St8sia4	Epb4.9
			St8sia4	Epb4.9
			St8sia4	Ephx1
			D2hgdh	Epo
			Fam174a	Epo
			Pdcd1	Epo
			Ing5	Eprs
			Thap4	Eps15l1
			Thap4	Ercc4
			Thap4	Erg
			Bok	Espn
			Farp2	Espn
			Hdlbp	Espn
			Stk25	Espn
			Hdlbp	Ets1
			Ano7	Etv6
			Ano7	Exoc7
			Pask	Exosc3
			Capn10	Eya2
			Capn10	Eya3
			Rnpepl1	Ezr
			Rnpepl1	Ezr
			Dusp28	F12
			Gpc1	F12
			Gpc1	F3
			Myeov2	Fam102a
			Ndufa10	Fam114a1
			Hdac4	Fam117a
			Asb1	Fam125b
			Hdac4	Fam125b
			Traf3ip1	Fam163b
			Traf3ip1	Fam167b
			Per2	Fam168a
			Per2	Fam179a
			Per2	Fam189b
			Hes6	Fam195b
			Ilkap	Fam19a3
			Fam132b	Fancc
			Fam132b	Farsa
			Fam132b	Fbrsl1
			Scly	Fbxl16
			Scly	Fbxo36
			Scly	Fbxo46
			Ube2f	Fbxw4
			Ramp1	Fcho1
			Ramp1	Fcho1
			Ramp1	Fcrl1
			Ramp1	Fcrl1
			Ramp1	Fes
			Lrrfip1	Fgfr2
			Lrrfip1	Fgfr2
			Lrrfip1	Fgfr2
			Lrrfip1	Fgfr2
			Lrrfip1	Fhad1
			Cops8	Fkbp14
			Sh3bp4	Fkbp5
			Arl4c	Fnbp1
			Sh3bp4	Fnbp1
			Trpm8	Foxc1
			Trpm8	Foxo3
			Hjurp	Foxp1
			Heatr7b1	Foxred2
			Myeov2	FP885536.1
			Heatr7b1	Fscn1
			Heatr7b1	Fut7
			Heatr7b1	Fzd9
			Heatr7b1	Fzr1
			Heatr7b1	G3bp1
			Heatr7b1	Gabbr2
			Dgkd	Gadd45g
			Dgkd	Gadd45g
			Sag	Galc
			Atg16l1	Galnt9
			Inpp5d	Galnt9
			Gigyf2	Gata3
			Inpp5d	Gata3
			Ngef	Gata3
			Efhd1	Gatad2a
			Eif4e2	Gcap14
			Chrng	Gcat
			Chrnd	Get4
			Chrnd	Gfi1
			Prss56	Ggcx
			Prss56	Ggn
			Prss56	Ggt1
			Prss56	Ggt1
			Ecel1	Gimap1
			Dis3l2	Gipr
			Dis3l2	Git1
			Nppc	Gjd3
			Cops7b	Glis1
			Pde6d	Glod4
			Ptma	Glt25d1
			Ncl	Gm10032
			B3gnt7	Gm101
			B3gnt7	Gm10505
			Armc9	Gm10655
			Armc9	Gm11194
			RP24-308M3.1	Gm11458
			Psmd1	Gm11496
			2810459M11Rik	Gm11695
			Psmd1	Gm11695
			Spata3	Gm11755
			Itm2c	Gm11775
			Itm2c	Gm11981
			Cab39	Gm12
			A630001G21Rik	Gm13257
			A630001G21Rik	Gm13272
			A630001G21Rik	Gm13277
			A630001G21Rik	Gm13278
			Gm17017	Gm13283
			Sp110	Gm13807
			Fbxo36	Gm13814
			Fbxo36	Gm14005
			Trip12	Gm14009
			AC138214.1	Gm14243
			Rhbdd1	Gm14492
			Irs1	Gm14820
			Irs1	Gm15124
			Dock10	Gm15444
			Gm6189	Gm15458
			Cul3	Gm16025
			Wdfy1	Gm1604A
			Wdfy1	Gm16079
			Ap1s3	Gm17106
			Acsl3	Gm19684
			1810031K17Rik	Gm20388
			1810031K17Rik	Gm20388
			Abcb6	Gm20388
			Accn4	Gm20388
			Accn4	Gm20388
			Accn4	Gm20388
			Atg9a	Gm20388
			Atg9a	Gm20388
			Atg9a	Gm20388
			Chpf	Gm20388
			Dnajb2	Gm20388
			Dnpep	Gm20388
			Glb1l	Gm20388
			Obsl1	Gm20388
			Obsl1	Gm20388
			Ptprn	Gm20388
			Ptprn	Gm20388
			Ptprn	Gm20388
			Ptprn	Gm20388
			Speg	Gm20388
			Speg	Gm20388
			Stk11ip	Gm20388
			Stk11ip	Gm20388
			Tuba4a	Gm20388
			Tuba4a	Gm20388
			Zfand2b	Gm20388
			Zfand2b	Gm20388
			Ihh	Gm20390
			Ihh	Gm20496
			Cryba2	Gm20527
			Gm16582	Gm20533
			Wnt10a	Gm20708
			Wnt10a	Gm20716
			Wnt10a	Gm2792
			Wnt10a	Gm340
			Wnt6	Gm3629
			Wnt6	Gm4763
			Prkag3	Gm5069
			Prkag3	Gm5134
			Ttll4	Gm6091
			Rnf25	Gm7075
			Bcs1l	Gm960
			Zfp142	Gm996
			Usp37	Gnai2
			Vil1	Gnal
			Vil1	Gnas
			Ctdsp1	Gnat1
			Ctdsp1	Gnat1
			Slc11a1	Gne
			Slc11a1	Gng8
			Gm216	Gpam
			Gm216	Gpatch1
			Gm216	Gpr111
			Pnkd	Gpr162
			Pnkd	Gpr56
			Pnkd	Gpr98
			Pnkd	Gramd1a
			Pnkd	Gramd1a
			Pnkd	Gramd1a
			Aamp	Gramd1b
			Pnkd	Gramd1b
			Gpbar1	Gramd2
			Arpc2	Grhl3
			Rufy4	Grifin
			Tns1	Grik4
			Tns1	Grin2c
			Tns1	Grm5
			Tns1	Gsdma2
			Tns1	Gstt2
			Tns1	Gtf2i
			Tns1	Gtf2ird2
			Tns1	Gtf2ird2
			Rpl37a	Gtf3c4
			U2	Gtf3c5
			AC120136.3	Gtl3
			Atic	Gtpbp5
			Bard1	Gtpbp6
			Kansl1l	H2-K1
			Spag16	H2-K1
			Kansl1l	H2-Ke6
			Rpe	Hadh
			Pikfyve	Hal
			Idh1	Hapln2
			Plekhm3	Haus4
			Fzd5	Hdac11
			Fzd5	Hdac7
			Mettl21a	Hdac7
			Creb1	Hddc3
			Klf7	Hddc3
			Ndufs1	Heatr1
			Ino80d	Heatr7b1
			Ino80d	Hells
			Nrp2	Hemgn
			Nrp2	Herc1
			Pard3b	Heyl
			Raph1	Hgs
			Abi2	Hic1
			Cyp20a1	Hic1
			Nbeal1	Hic1
			Wdr12	Hist1h1d
			Fam117b	Hist1h2br
			Bmpr2	Hist1h4m
			Bmpr2	Hk1
			Sumo1	Hmga1
			Fzd7	Hmga1-rs1
			Fzd7	Hmga1-rs1
			Als2	Hmox1
			Tmem237	Hnrnpa0
			Trak2	Hnrnpa0
			Trak2	Hnrnpa2b1
			Casp8	Hnrnpd
			Cflar	Hnrnpf
			Fam126b	Hnrnpf
			Bzw1	Hnrnpl
			Clk1	Hnrnpl
			Ppil3	Hnrnpl
			Aox3l1	Hnrnpu
			Gm15759	Hnrpdl
			Gm15759	Hook2
			Gm15759	Hpcal1
			Kctd18	Hpcal4
			Spats2l	Hps6
			1110034B05Rik	Hr
			1700066M21Rik	Hs3st3b1
			Satb2	Hs3st6
			Satb2	Hs6st1
			Boll	Hs6st3
			Plcl1	Hs6st3
			Mars2	Hsdl1
			Mob4	Hsp90aa1
			Hspd1	Hsp90ab1
			Coq10b	Hspa1a
			Sf3b1	Hspa5
			Ankrd44	Hspbp1
			Pgap1	Htra2
			Stk17b	Hvcn1
			Asnsd1	Icam5
			1700019D03Rik	Icmt
			Hibch	Idh3b
			Inpp1	Iffo1
			Mfsd6	Ighg1
			Tmem194b	Ighmbp2
			Nab1	Igsf3
			Nab1	Igsf9
			Gls	Ikzf1
			Stat1	Il16
			Myo1b	Il1b
			Myo1b	Il1r2
			Obfc2a	Il21
			Tmeff2	Il21r
			Slc39a10	Il2ra
			Tmeff2	Il2ra
			Ercc5	Il4i1
			1700029F09Rik	Il4ra
			Bivm	Il4ra
			Tpp2	Ilvbl
			Uxs1	Inpp5d
			Fhl2	Iqce
			Nck2	Iqce
			Tgfbrap1	Iqcf1
			Tgfbrap1	Iqsec3
			Tgfbrap1	Irak2
			Gpr45	Irf2bp2
			Mfsd9	Irf4
			Mrps9	Irf4
			Slc9a2	Irf6
			Il18r1	Irgq
			Il1r2	Irs2
			Map4k4	Isg20
			Map4k4	Itga11
			Map4k4	Itga11
			Map4k4	Itga6
			Map4k4	Itgad
			Rfx8	Itgav
			Creg2	Itgb2
			Creg2	Itk
			Rnf149	Itk
			D1Bwg0212e	Itpk1
			Tbc1d8	Itpk1
			Npas2	Itpkb
			Rpl31	Itpkb
			Chst10	Jhdm1d
			Lonrf2	Jmjd1c
			Aff3	Josd1
			Eif5b	Junb
			Rev1	Junb
			Mitd1	Kat8
			2010300C02Rik	Kbtbd11
			Tsga10	Kbtbd11
			2010300C02Rik	Kcna3
			2010300C02Rik	Kcnab2
			2010300C02Rik	Kcng2
			2010300C02Rik	Kcnip1
			2010300C02Rik	Kcnj4
			Mgat4a	Kcnn1
			6330578E17Rik	Kcnn4
			Inpp4a	Kcp
			Tmem131	Kctd10
			Zap70	Kctd10
			Zap70	Kctd10
			Zap70	Kctd19
			Actr1b	Kctd2
			Cox5b	Kctd20
			Fam178b	Kdelr1
			Fam178b	Kdelr2
			D430040D24Rik	Kdm2b
			Fam178b	Kdm2b
			Fam178b	Kdm2b
			Sema4c	Kif11
			Sema4c	Kif1b
			Sema4c	Kif21b
			Ankrd39	Klf11
			Cnnm3	Klf2
			Cnnm3	Klf2
			Cnnm4	Klhl17
			Cnnm4	Klhl2
			Cnnm4	Klhl26
			Kansl3	Klhl3
			Lman2l	Klhl3
			Arid5a	Klhl32
			Arid5a	Kremen1
			Arid5a	Ksr1
			Arid5a	Lag3
			Arid5a	Lama5
			Neurl3	Lamb3
			Neurl3	Lamtor2
			Hs6st1	Lat2
			Hs6st1	Lca5l
			Arhgef4	Lck
			Arhgef4	Ldlr
			Ptpn18	Ldlrap1
			Ptpn18	Ldlrap1
			Ptpn18	Leng1
			Ptpn18	Leng8
			Ptpn18	Leng9
			Ptpn18	Leng9
			Ccdc115	Leo1
			Dst	Leprot
			Bend6	Letmd1
			Bend6	Lfng
			Zfp451	Lfng
			Rab23	Lgals2
			Ptp4a1	Lhfpl5
			Lmbrd1	Lhx2
			Lmbrd1	Lig3
			Smap1	Llgl1
			B3gat2	Lmbr1
			Ogfrl1	Lmna
			Rims1	Lmna
			Kcnq5	Lpcat1
			Tmem14a	Lpo
			Tram2	Lrg1
			Tram2	Lrp1
			Efhc1	Lrp10
			Paqr8	Lrrc2
			Paqr8	Lrrc2
			Tceb1	Lrrc23
			Rdh10	Lrrc41
			Ube2w	Lrrc41
			4930444P10Rik	Lrrc45
			4930444P10Rik	Lrrc50
			4930444P10Rik	Lrrc51
			4930444P10Rik	Lrrc8a
			4930444P10Rik	Lrrc8b
			4930444P10Rik	Lrrc8d
			4930444P10Rik	Lrsam1
			Terf1	Lss
			Ncoa2	Lta4h
			Tram1	Lta4h
			Ncoa2	Ltb
			Slco5a1	Ltb
			Slco5a1	Ltb
			Slco5a1	Ltbp2
			Arfgef1	Ltbp3
			Cspp1	Ltbr
			Sgk3	Ly6e
			Sgk3	Lypla1
			Vcpip1	Macrod2
			Mybl1	Mad1l1
			Rrs1	Mafg
			Pcmtd1	Man1c1
			Rb1cc1	Manba
			Rb1cc1	Map2k2
			Lypla1	Map2k3
			Lypla1	Map3k14
			AC151712.4	Map3k5
			Slc16a2	Mapk3
			Slc16a2	Mark4
			8030474K03Rik	Matr3
			4930428E23Rik	Maz
			Gm6890	Maz
			Rbmx2	Maz
			Stard8	Maz
			Elf4	Mbnl2
			U6	Mboat4
			Gm7598	Mbp
			Ablim1	Mcat
			Rbm20	Mchr1
			As3mt	Mcm10
			Trim8	Mcm7
			Npm3	Mcmbp
			Poll	Mcmbp
			Lbx1	Mcoln2
			Lbx1	Mdga1
			7SK	Mdh2
			Kazald1	Mdh2
			2410080I02Rik	Mea1
			AW112010	Med13l
			Cd6	Med13l
			A430093F15Rik	Mettl11a
			Cd5	Mettl2
			Gm14963	Mettl21a
			Znhit2	Mettl8
			Pola2	Mfsd2a
			Rela	Mgat2
			Banf1	Mgat4a
			2010003K11Rik	Mgll
			Rab1b	Mgll
			Rin1	Mgll
			Adrbk1	Mgrn1
			Ssh3	Micall2
			1810055G02Rik	Mid1
			Atp9b	Midn
			Nfatc1	Midn
			Txnl4a	Midn
			Ctif	Mir124a-3
			Pdgfrb	Mir150
			Pdgfrb	Mir182
			Camk2a	Mir760
			Pcdh1	Mixl1
			Egr1	Mki67ip
			SNORA17	Mkl1
			Zfp36l2	Mlec
			Haao	Mlf1ip
			Mta3	Mllt3
			SNORA31	Mllt3
			Map4k3	Mlycd
			Trip10	Mmp24
			Trip10	Mns1
			Tmem146	Mnt
			Znrf4	Mob3b
			Znrf4	Mpdu1
			Treml2	Mrfap1
			CAAA01090996.1	Mrpl45
			CAAA01090996.1	Mrpl52
			Foxp4	Msl2
			Foxp4	Msln
			n-R5s28	Msrb2
			Tfeb	Mt3
			Taf8	Mta1
			Slc29a1	Mta3
			Slc29a1	Mtap1a
			Slc29a1	Mtap1s
			Gm4577	Mtap6
			2300002M23Rik	Mterfd1
			Nfkbil1	Muc5b
			Nfkbil1	Mus81
			Nfkbil1	Myc
			Atf6b	Myh9
			Atf6b	Myh9
			Lst1	Myh9
			Tap2	Myo19
			Col11a2	Myo1c
			Ring1	Myo1c
			Vps52	Myom3
			Notch3	N4bp3
			Notch3	Nab2
			Sik1	Napepld
			Cryaa	Nbeal2
			Cryaa	Nck2
			Ubash3a	Nckap5l
			Tff2	Ncl
			Umodl1	Ncoa1
			Dnahc8	Ncoa3
			BC004004	Ncor2
			Gm749	Ndufa6
			AC154912.1	Ndufaf3
			Gm15458	Neat1
			Gm10505	Nebl
			Gm10505	Nefh
			Gm10505	Nek2
			Gm10505	Neurl1a
			1700049J03Rik	Neurl4
			Dusp1	Nfatc1
			Mrpl28	Nfatc2
			Dcpp3	Nfe2l2
			Dynlt1f	Nfic
			Gm1604A	Nfic
			Gm3435	Nfic
			Gm5146	Nfic
			Gm2792	Nfil3
			AC183097.1	Nfkb2
			Ifnar1	Nfkbia
			Urb1	Nfkbid
			Osbpl11	Nfkbil1
			Bex6	Nhedc2
			Hes1	Nhp2
			Hes1	Ninl
			Gp1bb	Nip7
			Slc25a1	Nkain1
			Slc25a1	Nkap
			Car15	Nktr
			Car15	Nktr
			2310008H04Rik	Nol3
			Litaf	Nol3
			RP23-203B24.3	Nol6
			Tnp2	Nop56
			Socs1	Notch2
			Clec16a	Notch3
			Socs1	Notch3
			Usp7	Notum
			Srl	Nphp4
			Gpr84	Nr2f6
			Mir688	Nrarp
			U6	Nrf1
			Sp7	Nrl
			Rarg	Nrp1
			Acvrl1	Nrxn2
			Acvrl1	Ntf5
			Ankrd33	Ntf5
			Scn8a	Ntn4
			Cela1	Ntng2
			Aqp5	Nufip2
			Olfr288	Nup107
			Vdr	Nup93
			Vdr	Oaf
			Rpap3	Oas1a
			Rpap3	Oas3
			Slc38a1	Obfc1
			Fam116b	Obfc2b
			Fam116b	Odf2
			Mlc1	Ogfr
			AC117700.1	Olfr179
			Creld2	Olfr323
			Creld2	Olfr533
			Creld2	Olfr533
			Cenpm	Onecut3
			Tef	Os9
			Gm5218	Osta
			Rps19bp1	Otud7a
			Mgat3	Ovol1
			Rpl3	Oxgr1
			Gtpbp1	Pafah1b1
			Lgals1	Palld
			Pdxp	Pank2
			Pdxp	Paqr7
			Pdxp	Paqr7
			Gga1	Patz1
			Card10	Pcbp1
			Mfng	Pcgf3
			Rac2	Pcnp
			C1qtnf6	Pcsk4
			Il2rb	Pcsk4
			Il2rb	Pcsk4
			Txn2	Pcsk4
			Txn2	Pcx
			Apol7b	Pdcd1
			Fbxl6	Pdcd6
			BC024139	Pdcd7
			Zfp707	Pdcl
			Naprt1	Pde4a
			Rhpn1	Pdgfb
			4930572J05Rik	Pdhx
			Arc	Pdik1l
			Slc15a1	Pdlim7
			SNORA17	Pdlim7
			Mir5130	Pdzd4
			Naa16	Pear1
			AC164433.1	Pebp4
			Mmp14	Pebp4
			Dad1	Pex10
			Trac	Pfdn5
			Olfr750	Pfn1
			AC107711.1	Pgam5
			Phf7	Pgrmc2
			Mustn1	Pgs1
			Prkcd	Phc2
			Prkcd	Phf12
			Zcchc24	Phf13
			Zcchc24	Phf15
			Zcchc24	Phf19
			Camk2g	Phf23
			AC238811.4	Pik3ap1
			AC238811.3	Pik3cd
			AC238811.3	Pim1
			Ddx4	Pim1
			Otp	Pion
			Atg10	Pisd
			Slc9a3	Pitpnm2
			Slc9a3	Pitpnm2
			AC116589.1	Pkm
			Nlrp4f	Pkp3
			Nlrp4f	Pkp3
			Pdlim7	Pla1a
			Tspan17	Pla2g12a
			Gadd45g	Pla2g6
			Fgd3	Plbd1
			SNORA17	Plcb4
			Gm11379	Plcg1
			Hist1h3a	Pld3
			AC073553.15	Plec
			Ighg	Plec
			U6	Plekha7
			Crip2	Plekhg2
			Crip2	Plekhg5
			Tex22	Plekho1
			Ckb	Plin3
			A230065H16Rik	Plscr3
			A230065H16Rik	Plxdc1
			Stk30	Pmel
			Bcl11b	Pmepa1
			Ccdc85c	Pmepa1
			Bcl11b	Pmp22
			4930465M20Rik	Pnma5
			Zdhhc22	Poc1a
			7SK	Podxl2
			Gm6772	Pogk
			Actr10	Polk
			Nfkbia	Pom121l2
			Nfkbia	Ppargc1b
			Id2	Ppcdc
			Odc1	Ppfia3
			Pfn4	Ppil1
			0610009L18Rik	Ppil2
			2810410L24Rik	Ppip5k2
			Bahcc1	Ppip5k2
			Gm11767	Ppp1r16b
			Gm11767	Ppp1r26
			Chmp6	Ppp1r9b
			Gm11767	Ppp1r9b
			Chmp6	Ppp2ca
			Chmp6	Ppp2r2a
			Nptx1	Ppp6c
			Tbc1d16	Ppt2
			Gm11755	Pptc7
			Gm11755	Prdm1
			Gm11755	Prdm2
			Cbx8	Prelid1
			Cbx8	Prex1
			Socs3	Prkaca
			Usp36	Prkaca
			Gm11725	Prkch
			Socs3	Prkch
			Sec14l1	Prkcq
			Gm11730	Prkd3
			Fam100b	Prpf40b
			n-R5s74	Prr12
			Exoc7	Prr14
			Galr2	Prr3
			Grb2	Prr5l
			Trim47	Prr5l
			Gprc5c	Prrc2a
			Gpr142	Prrc2b
			Prkca	Prss32
			A830035A12Rik	Prss34
			Hexim2	Prss50
			Dcakd	Psd2
			Dcakd	Psd2
			Dcakd	Psen1
			Rnd2	Psmb2
			Ghdc	Psmb8
			Leprel4	Psmb8
			Gm12349	Psmd11
			Gm12349	Psmd4
			Gm12349	Pstpip1
			Ccr7	Ptch1
			Ormdl3	Ptger4
			Ikzf3	Ptgfrn
			Ormdl3	Ptgfrn
			Grb7	Ptma
			Grb7	Ptma
			Grb7	Ptp4a3
			2410003L11Rik	Ptplad1
			Socs7	Ptpn11
			Tbkbp1	Ptpn13
			Copz2	Ptprcap
			Hoxb9	Ptprf
			Cacna1g	Ptprs
			Gm11528	Ptprs
			Nxph3	Ptprs
			Cacna1g	Ptrf
			Wfikkn2	Ptrh1
			Wfikkn2	Pxn
			B230206L02Rik	Qsox1
			Akap1	R3hdm2
			Mrps23	Rab11fip3
			1700125H20Rik	Rab11fip5
			Tbx2	Rab11fip5
			Heatr6	Rab24
			Psmd11	Rab34
			Nf1	Rab3a
			Zfp3	Rab3d
			4933402P03Rik	Rab40c
			Fxr2	Rab7l1
			Dnahc2	Rab8a
			Dnahc2	Rabep2
			Gm17305	Rabepk
			2310047M10Rik	Rabgap1l
			2310047M10Rik	Rabl3
			Pik3r5	Rac2
			Pik3r6	Rac2
			Anxa6	Rad52
			Irf1	Rad9
			Il13	Rae1
			Sept8	Rai1
			Sept8	Rai1
			Sertad2	Ralgds
			Gm11981	Ralgps2
			Ramp3	Ramp1
			Zmiz2	Rap1gap
			SNORA17	Rap1gap2
			SNORA17	Rapgef5
			Ap1b1	Rarg
			Gm11958	Rasa3
			Nf2	Rasa3
			Gm11958	Rbbp4
			Gm11958	Rbm15
			Sec14l4	Rbm33
			Hsp90b1	Rbm38
			Stac3	Rbm38
			Suox	Rbm38
			U6	Rbm38
			Ankrd24	Rcbtb2
			2510012J08Rik	Rcc1
			Ankrd24	Rcc1
			Map2k2	Rcc2
			Map2k2	Rcor2
			Map2k2	Rcor3
			Gng7	Recql
			Gadd45b	Reep1
			Mknk2	Reep6
			Mob3a	Reep6
			Mob3a	Reep6
			Mex3d	Rfx1
			Mex3d	Rfx2
			Midn	Rgl3
			Midn	Rgp1
			Atp5d	Rgs10
			Polr2e	Rgs14
			Kiss1r	Rgs3
			U6	Rgs7bp
			Gzmm	Rhot1
			5S_rRNA	Rims3
			Cstb	Rin3
			Gm9978	Rin3
			Gm10146	Rlf
			Gm10146	Rnaseh2a
			D10Jhu81e	Rnf126
			1810008A18Rik	Rnf167
			Gm10941	Rnf187
			Zfp280b	Rnf187
			Vpreb3	Rnf213
			Vpreb3	Rnf213
			AC155640.2	Rnf220
			Dnajb12	Rnf220
			Micu1	Rnf220
			Specc1l	Rnf220
			Micu1	Rnf24
			Prdm1	Rnf39
			Ust	Rnf40
			Sec22c	Rnf41
			Trak1	Rnf41
			5830454E08Rik	Rnpep
			Exog	Rock2
			Eomes	Rogdi
			Eomes	Rora
			Gm9846	Rora
			Cmtm7	Rpia
			Ccr4	Rpl10a
			Rbm5	Rpl10a
			Rbm5	Rpl11
			Rbm5	Rpl11
			Rbm5	Rpl13a
			Gnai2	Rpl14
			Cacna2d2	Rpl18a
			Ifrd2	Rpl18a
			Hemk1	Rpl22
			Cish	Rpl27a
			Slco2a1	Rpl28
			Armc8	Rpl3
			Rasa2	Rpl30
			Rasa2	Rpl31
			Rasa2	Rpl32
			E330016A19Rik	Rpl37
			5S_rRNA	Rpl38
			5S_rRNA	Rpl8
			U1	Rpl8
			Mir5133	Rpl9
			Loxl1	Rpp25
			Pml	Rpp25
			Pml	Rprd1b
			Cyp11a1	Rps10
			Sema7a	Rps10
			Csk	Rps11
			Csk	Rps13
			C030014I23Rik	Rpusd1
			Anln	Rraga
			Aars	Ryr1
			Gm15895	S1pr1
			Ctcf	Samd1
			Kcnn1	Sdk2
			Arrdc2	Sec16a
			Pgpep1	Selplg
			Rgs10	Sept9
			Crtc3	Slc35c1
			AC164075.1	Slc37a2
			AC221015.35	Slc44a2
			1600014C10Rik	Smad3
			Numbl	Smurf1
			Arhgef1	Snapc5
			Ints1	Sun2
			U6	Tac4
			Runx3	Tnk2		Myc
			Gm13060	Tph2		Hist1h3c
			Trappc3	Trex1		Hist1h4k
			Bcan	Uevld		1810063B05Rik
			Shox2	Ufsp1		Gm20388
			Ndufc1	Uhrf1		Aars
			9330198N18Rik	Zbtb7b		Tbc1d2
			0610005C13Rik
			0610005C13Rik
			0610007L01Rik
			0610007P08Rik
			0610007P14Rik
			0610008F07Rik
			0610009B22Rik
			0610009D07Rik
			0610009E02Rik
			0610010F05Rik
			0610010O12Rik
			0610011F06Rik
			0610011F06Rik
			0610011F06Rik
			0610011F06Rik
			0610011F06Rik
			0610025J13Rik
			0610030E20Rik
			0610031J06Rik
			0610031J06Rik
			0610031J06Rik
			0610037L13Rik
			0610040B09Rik
			0610040B09Rik
			0610040B09Rik
			0610040B10Rik
			0610040F04Rik
			0610040F04Rik
			0910001L09Rik
			1110001J03Rik
			1110002B05Rik
			1110002L01Rik
			1110002N22Rik
			1110003E01Rik
			1110003E01Rik
			1110004E09Rik
			1110004E09Rik
			1110005A03Rik
			1110007C09Rik
			1110007C09Rik
			1110007C09Rik
			1110008J03Rik
			1110008P14Rik
			1110012J17Rik
			1110012J17Rik
			1110014N23Rik
			1110017D15Rik
			1110021J02Rik
			1110031I02Rik
			1110032A03Rik
			1110032A03Rik
			1110034A24Rik
			1110035M17Rik
			1110037F02Rik
			1110038B12Rik
			1110038D17Rik
			1110038D17Rik
			1110038D17Rik
			1110038D17Rik
			1110038D17Rik
			1110038D17Rik
			1110038F14Rik
			1110049F12Rik
			1110051M20Rik
			1110054O05Rik
			1110057K04Rik
			1110059G10Rik
			1110067D22Rik
			1190002H23Rik
			1190002N15Rik
			1190007I07Rik
			1200009I06Rik
			1200009I06Rik
			1200009I06Rik
			1200009I06Rik
			1200009I06Rik
			1200011I18Rik
			1200011M11Rik
			1200014J11Rik
			1300001I01Rik
			1300010F03Rik
			1300018J18Rik
			1500001M20Rik
			1500001M20Rik
			1500001M20Rik
			1500002C15Rik
			1500002O20Rik
			1500002O20Rik
			1500002O20Rik
			1500002O20Rik
			1500002O20Rik
			1500002O20Rik
			1500002O20Rik
			1500009C09Rik
			1500010J02Rik
			1500010J02Rik
			1500011H22Rik
			1500016L03Rik
			1500031L02Rik
			1500032L24Rik
			1500032L24Rik
			1520401A03Rik
			1520401A03Rik
			1520401A03Rik
			1600002D24Rik
			1600012F09Rik
			1600012H06Rik
			1600014C10Rik
			1600014C10Rik
			1600014C23Rik
			1600014C23Rik
			1600027N09Rik
			1700001C02Rik
			1700001C19Rik
			1700001G11Rik
			1700001J03Rik
			1700001O22Rik
			1700001O22Rik
			1700001O22Rik
			1700001O22Rik
			1700001P01Rik
			1700003D09Rik
			1700003E16Rik
			1700003E16Rik
			1700003E16Rik
			1700003E16Rik
			1700003F17Rik
			1700003G18Rik
			1700007K13Rik
			1700008O03Rik
			1700008O03Rik
			1700010I14Rik
			1700010L04Rik
			1700011E24Rik
			1700012B15Rik
			1700012C14Rik
			1700013G23Rik
			1700016H13Rik
			1700016K19Rik
			1700016P03Rik
			1700017B05Rik
			1700017B05Rik
			1700017B05Rik
			1700017B05Rik
			1700017G19Rik
			1700019B03Rik
			1700019G17Rik
			1700019L03Rik
			1700019N12Rik
			1700020L24Rik
			1700020L24Rik
			1700020N01Rik
			1700020O03Rik
			1700021C14Rik
			1700021F05Rik
			1700021F05Rik
			1700021K19Rik
			1700021K19Rik
			1700022I11Rik
			1700022K14Rik
			1700023A16Rik
			1700023F06Rik
			1700024N20Rik
			1700025G04Rik
			1700025K23Rik
			1700026D11Rik
			1700026L06Rik
			1700028I16Rik
			1700029G01Rik
			1700029H14Rik
			1700029J07Rik
			1700030J22Rik
			1700031F05Rik
			1700037H04Rik
			1700037H04Rik
			1700039E15Rik
			1700039E15Rik
			1700040I03Rik
			1700040I03Rik
			1700041G16Rik
			1700042G07Rik
			1700045H11Rik
			1700045H11Rik
			1700047F07Rik
			1700049G17Rik
			1700049G17Rik
			1700049J03Rik
			1700055N04Rik
			1700061G19Rik
			1700061G19Rik
			1700065D16Rik
			1700066B19Rik
			1700067K01Rik
			1700069L16Rik
			1700069L16Rik
			1700084C06Rik
			1700084C06Rik
			1700086P04Rik
			1700088E04Rik
			1700092M07Rik
			1700093J21Rik
			1700101E01Rik
			1700101E01Rik
			1700106N22Rik
			1700109F18Rik
			1700109F18Rik
			1700109F18Rik
			1700112D23Rik
			1700112E06Rik
			1700112J05Rik
			1700120B22Rik
			1700125H20Rik
			1700125H20Rik
			1700125H20Rik
			1810008A18Rik
			1810008A18Rik
			1810008A18Rik
			1810008A18Rik
			1810008A18Rik
			1810008A18Rik
			1810010H24Rik
			1810012P15Rik
			1810013D10Rik
			1810013D10Rik
			1810013L24Rik
			1810014F10Rik
			1810014F10Rik
			1810019D21Rik
			1810019J16Rik
			1810020D17Rik
			1810021B22Rik
			1810024B03Rik
			1810029B16Rik
			1810030N24Rik
			1810030O07Rik
			1810032O08Rik
			1810037I17Rik
			1810043G02Rik
			1810043G02Rik
			1810043G02Rik
			1810046J19Rik
[truncated: 18,217 more rows]
