# Supplementary material for: Ezh2 harnesses the intranuclear actin cytoskeleton to remodel chromatin in differentiating Th cells
Source: iScience. 2021 Sep 9;24(10):103093. doi: 10.1016/j.isci.2021.103093 (PMC8479699; doi:10.1016/j.isci.2021.103093)
Supplement: Table S2. (a) Genes that are bound by both Ezh2 and Vav1 (in proximity) in the 24 h-differentiating Th1 cells (with FDR<0.05). Traces ChIP-seq, related to STAR Methods. (b) Genes that are bound by both Ezh2 and Vav1 (in proximity) in the 24 h-differentiating Th2 cells (with FDR<0.05). Traces ChIP-se [file mmc3.xlsx]

## Sheet: S2a
56 Ezh2 (exclusively) - bound genes in Th1 cells	10216 Vav1 (exclusively) - bound genes in Th1 cells	272 Ezh2/Vav1 (common)-bound genes in Th1 cells
1500012F01Rik	0610005C13Rik	1110002N22Rik
4930555B11Rik	0610007L01Rik	1110004E09Rik
AC093350.1	0610007P08Rik	1110005A03Rik
AC120136.1	0610007P14Rik	1300018J18Rik
AC120136.2	0610008F07Rik	1810063B05Rik
AC155932.2	0610009B22Rik	2210011C24Rik
AC165349.1	0610009D07Rik	2410015M20Rik
AC165349.2	0610009E02Rik	2410016O06Rik
AC165349.4	0610009L18Rik	4922505G16Rik
AC165349.6	0610010F05Rik	5730457N03Rik
Akr1e1	0610010O12Rik	A430104N18Rik
AL671866.1	0610011F06Rik	A630052C17Rik
AL671866.3	0610025J13Rik	A930015D03Rik
Ankrd45	0610030E20Rik	Aars
Arhgap15	0610031J06Rik	Abca17
Caml	0610037L13Rik	Abhd10
Cdk7	0610040B09Rik	AC093350.2
Ceacam9	0610040B10Rik	AC120136.3
Emp1	0610040F04Rik	AC121792.1
Fanci	0910001L09Rik	AC121792.2
Gas5	1110001J03Rik	AC165349.3
Gimap6	1110002B05Rik	AC165349.5
Gimap9	1110002L01Rik	Actb
Gm20508	1110003E01Rik	Actr8
Gm20628	1110007C09Rik	Adck2
Gm2382	1110008J03Rik	Aff3
Gm5444	1110008P14Rik	Anln
Gm9900	1110012J17Rik	Anp32a
Hhat	1110014N23Rik	Arhgap33
Hist1h3g	1110017D15Rik	Arid5a
Hist1h4c	1110021J02Rik	Arrdc3
Ifit2	1110031I02Rik	Arsb
Morf4l1	1110032A03Rik	Atf4
Mrp63	1110034A24Rik	Atp1b2
Ncoa3	1110034B05Rik	Atxn7l3
Pkd2l2	1110035M17Rik	B230208H17Rik
Poldip3	1110037F02Rik	B930036N10Rik
Ptprc	1110038B12Rik	Baiap2
Rap2b	1110038D17Rik	BC049352
Rccd1	1110038F14Rik	BC107364
Rdm1	1110049F12Rik	Bcam
Rnf167	1110051M20Rik	Bcl7b
Rnmt	1110054O05Rik	Bnip1
Rpl19	1110057K04Rik	Bst2
Snhg12	1110059G10Rik	Bzrap1
Snord13	1110067D22Rik	Capn10
SNORD93	1190002H23Rik	Ccdc40
Sv2a	1190002N15Rik	Ccdc73
Tg	1190007I07Rik	Ccdc82
Traj5	1200007C13Rik	Ccm2
Trav1	1200009I06Rik	Cct4
Trbj2-7	1200011I18Rik	Cd47
U11	1200011M11Rik	Cenph
U3	1200014J11Rik	Cldn7
U5	1200016B10Rik	Cntnap1
Zc3h11a	1300001I01Rik	Commd10
	1300010F03Rik	Commd3
	1500001M20Rik	Coro2a
	1500002C15Rik	Cox19
	1500002O20Rik	Cpt1c
	1500009C09Rik	Csda
	1500010J02Rik	Csde1
	1500011H22Rik	Ctcf
	1500016L03Rik	Ctdp1
	1500031L02Rik	Cul1
	1500032L24Rik	Cux2
	1520401A03Rik	Cx3cr1
	1600002D24Rik	Dclk2
	1600012F09Rik	Ddb2
	1600012H06Rik	Ddx39b
	1600014C10Rik	Ddx5
	1600014C23Rik	Dgat1
	1600027N09Rik	Dgkg
	1700001C02Rik	Dhx35
	1700001C19Rik	Dirc2
	1700001G11Rik	Dnahc1
	1700001J03Rik	Dnajc25
	1700001O22Rik	Dtx3
	1700001P01Rik	E030030I06Rik
	1700003D09Rik	E330017L17Rik
	1700003E16Rik	Eef1a1
	1700003F17Rik	Eif1
	1700003G13Rik	Eif2c3
	1700003G18Rik	Eif4ebp2
	1700007K13Rik	Epc1
	1700008O03Rik	Epha2
	1700010I14Rik	Ets1
	1700010L04Rik	Extl1
	1700011E24Rik	Fam113a
	1700012A16Rik	Fam167b
	1700012B15Rik	Fbxl4
	1700012C14Rik	Fgfr2
	1700013G23Rik	Fitm2
	1700016H13Rik	Fxyd2
	1700016K19Rik	Gdpd1
	1700016P03Rik	Gga1
	1700017B05Rik	Gimap1
	1700017G19Rik	Gipc1
	1700019B03Rik	Glmn
	1700019D03Rik	Gm10282
	1700019G17Rik	Gm12915
	1700019L03Rik	Gm15614
	1700019N12Rik	Gm16085
	1700020L24Rik	Gm1614
	1700020N01Rik	Gm20388
	1700020O03Rik	Grcc10
	1700021C14Rik	Gsn
	1700021F05Rik	Gsx2
	1700021K19Rik	Heatr5b
	1700021N21Rik	Hgsnat
	1700022A21Rik	Hint3
	1700022I11Rik	Hist1h1b
	1700022K14Rik	Hist1h1c
	1700023A16Rik	Hist1h1d
	1700023F06Rik	Hist1h1e
	1700024N20Rik	Hist1h2bg
	1700025G04Rik	Hist1h2bq
	1700025K23Rik	Hist1h3a
	1700026D11Rik	Hist1h3c
	1700026L06Rik	Hist1h3i
	1700028I16Rik	Hist1h4a
	1700029F09Rik	Hist1h4f
	1700029G01Rik	Hist1h4i
	1700029H14Rik	Hist1h4k
	1700029J07Rik	Hist2h3c2
	1700030J22Rik	Hmga1
	1700031F05Rik	Hmgn1
	1700034H15Rik	Hmgn2
	1700037H04Rik	Hoxb3os
	1700039E15Rik	Hspa8
	1700040I03Rik	Hspbp1
	1700041G16Rik	Hyou1
	1700042G07Rik	Ibtk
	1700045H11Rik	Ift57
	1700047F07Rik	Igf2bp3
	1700049G17Rik	Ikzf1
	1700049J03Rik	Impa1
	1700055N04Rik	Ints5
	1700061G19Rik	Intu
	1700065D16Rik	Itpkb
	1700066B19Rik	Jub
	1700066M21Rik	Junb
	1700067K01Rik	Jund
	1700069L16Rik	Kcna2
	1700084C06Rik	Kcnip2
	1700086P04Rik	Klf7
	1700088E04Rik	Kpna6
	1700092M07Rik	Larp4
	1700093J21Rik	Ldlrad3
	1700101E01Rik	Lemd2
	1700106N22Rik	Lrch1
	1700109F18Rik	Lrmp
	1700112D23Rik	Lrrc48
	1700112E06Rik	Lrsam1
	1700112J05Rik	Malat1
	1700120B22Rik	Map3k9
	1700125H20Rik	Mapre2
	1810008A18Rik	Mars
	1810010H24Rik	Mdp1
	1810012P15Rik	Med26
	1810013D10Rik	Mgea5
	1810013L24Rik	Mknk2
	1810014F10Rik	Mrpl47
	1810019D21Rik	Mrpl48
	1810019J16Rik	Msi2
	1810020D17Rik	Mthfd1l
	1810021B22Rik	Mtss1
	1810024B03Rik	Myc
	1810029B16Rik	Mycbp
	1810030N24Rik	Ncl
	1810030O07Rik	Ndufs7
	1810031K17Rik	Neat1
	1810032O08Rik	Nf1
	1810037I17Rik	Nfe2l3
	1810043G02Rik	Nfix
	1810046J19Rik	Notch1
	1810049H13Rik	Nt5c1a
	1810055G02Rik	Ntn4
	1810058I24Rik	Obfc2a
	1810063B07Rik	Odc1
	1810074P20Rik	Osm
	2010001A14Rik	Pard6b
	2010001M06Rik	Pdcd6ip
	2010002N04Rik	Pitpnc1
	2010003K11Rik	Pou2f1
	2010012O05Rik	Prdm1
	2010012P19Rik	Prkcq
	2010106G01Rik	Prmt3
	2010107G12Rik	Prrt4
	2010107G23Rik	Psme3
	2010107H07Rik	Ptch1
	2010109K11Rik	Ptprj
	2010111I01Rik	Qsox1
	2010300C02Rik	Rab11fip4
	2010317E24Rik	Rab27a
	2010320O07Rik	Rabggtb
	2010321M09Rik	Ralgds
	2200002D01Rik	Rap1gds1
	2200002K05Rik	Rasa3
	2210010C17Rik	Rcc2
	2210012G02Rik	Rnaset2a
	2210016F16Rik	RP23-334I5.4
	2210018M11Rik	Rpl13a
	2210021J22Rik	Rpl21
	2210403K04Rik	Rprd2
	2210404O07Rik	Rps12
	2210406O10Rik	Rps18
	2210408F21Rik	Rps2
	2210416O15Rik	Rps28
	2300002M23Rik	Rps5
	2300009A05Rik	Rps8
	2310002J15Rik	Rps9
	2310003C23Rik	Rsph9
	2310003H01Rik	Scap
	2310004I24Rik	Scarf2
	2310004N24Rik	Sept5
	2310007L24Rik	Sh2b1
	2310008H04Rik	Sh3bp2
	2310008H09Rik	Slc16a6
	2310011J03Rik	Slc35b4
	2310014F06Rik	Slc36a4
	2310014L17Rik	Slc37a3
	2310016M24Rik	Slc41a1
	2310021P13Rik	Slc7a6
	2310022B05Rik	Slfn9
	2310026L22Rik	Smad3
	2310028H24Rik	Smad7
	2310030N02Rik	Smurf2
	2310033P09Rik	Snora24
	2310035C23Rik	Snord104
	2310035K24Rik	Sp9
	2310036O22Rik	Srebf1
	2310039H08Rik	Srsf7
	2310043J07Rik	Ss18
	2310044G17Rik	St3gal5
	2310044H10Rik	Sv2c
	2310045N01Rik	Tbc1d2
	2310046O06Rik	Tchh
	2310047M10Rik	Tex14
	2310050B05Rik	Tmem107
	2310061C15Rik	Tmem9b
	2310061I04Rik	Tmie
	2310067B10Rik	Tmsb10
	2310079F23Rik	Tnfrsf25
	2400001E08Rik	Tnpo2
	2400003C14Rik	Tnrc18
	2410002F23Rik	Top2a
	2410002I01Rik	Trim45
	2410003K15Rik	Trp53i13
	2410003L11Rik	Ttc38
	2410004A20Rik	Tubb4b
	2410004B18Rik	U1
	2410004P03Rik	U2
	2410017I17Rik	U4
	2410022L05Rik	Ubash3a
	2410057H14Rik	Ubb
	2410066E13Rik	Unk
	2410080I02Rik	Urgcp
	2410127L17Rik	Vamp2
	2410131K14Rik	Vipr1
	2410133F24Rik	Wdr24
	2500003M10Rik	Wnt1
	2500004C02Rik	Wnt5b
	2510002D24Rik	Xpo1
	2510003E04Rik	Zbed3
	2510009E07Rik	Zdhhc18
	2510012J08Rik	Zfat
	2510039O18Rik	Zfp318
	2510046G10Rik	Zfp36
	2600006K01Rik	Zfp598
	2600006L11Rik	Zfp706
	2610002I17Rik	Zswim6
	2610002J02Rik
	2610018G03Rik
	2610019F03Rik
	2610020H08Rik
	2610027K06Rik
	2610035D17Rik
	2610039C10Rik
	2610101N10Rik
	2610109H07Rik
	2610206C17Rik
	2610301B20Rik
	2610301G19Rik
	2610318N02Rik
	2610507B11Rik
	2610528E23Rik
	2700007P21Rik
	2700023E23Rik
	2700050L05Rik
	2700060E02Rik
	2700062C07Rik
	2700081O15Rik
	2700094K13Rik
	2700097O09Rik
	2810002N01Rik
	2810008D09Rik
	2810008M24Rik
	2810021B07Rik
	2810030E01Rik
	2810055F11Rik
	2810403A07Rik
	2810405K02Rik
	2810407C02Rik
	2810408A11Rik
	2810408M09Rik
	2810410L24Rik
	2810422J05Rik
	2810428I15Rik
	2810430I11Rik
	2810442I21Rik
	2810453I06Rik
	2810459M11Rik
	2810468N07Rik
	2810474O19Rik
	2900006K08Rik
	2900010M23Rik
	2900026A02Rik
	2900052L18Rik
	2900056M20Rik
	2900064A13Rik
	2900089D17Rik
	2900092E17Rik
	2900097C17Rik
	3010026O09Rik
	3110003A17Rik
	3110021A11Rik
	3110040N11Rik
	3110043A19Rik
	3110043O21Rik
	3110056K07Rik
	3110056O03Rik
	3110057O12Rik
	3110062M04Rik
	3110070M22Rik
	3110082I17Rik
	3110082J24Rik
	3230401D17Rik
	3300002I08Rik
	3632454L22Rik
	3830406C13Rik
	4430402I18Rik
	4632404H12Rik
	4632415K11Rik
	4632415L05Rik
	4632419I22Rik
	4632434I11Rik
	4732414G09Rik
	4732418C07Rik
	4732471D19Rik
	4732490B19Rik
	4831426I19Rik
	4833403I15Rik
	4833418N02Rik
	4833427F10Rik
	4833439L19Rik
	4921507L20Rik
	4921507P07Rik
	4921517D21Rik
	4921524J17Rik
	4921530L18Rik
	4921536K21Rik
	4922502D21Rik
	4930402H24Rik
	4930404A10Rik
	4930412F15Rik
	4930412L05Rik
	4930420K17Rik
	4930427A07Rik
	4930428E23Rik
	4930438A08Rik
	4930442H23Rik
	4930444P10Rik
	4930449I24Rik
	4930451C15Rik
	4930455C21Rik
	4930458D05Rik
	4930461C15Rik
	4930465M20Rik
	4930469K13Rik
	4930471M23Rik
	4930473A02Rik
	4930473A06Rik
	4930511I11Rik
	4930515B02Rik
	4930519G04Rik
	4930520K10Rik
	4930520O04Rik
	4930523C07Rik
	4930525F21Rik
	4930528F23Rik
	4930534B04Rik
	4930539E08Rik
	4930542C12Rik
	4930555I21Rik
	4930556J24Rik
	4930557F10Rik
	4930558K02Rik
	4930562C15Rik
	4930563D23Rik
	4930566F21Rik
	4930570N18Rik
	4930570N19Rik
	4930572J05Rik
	4930579K19Rik
	4930581F22Rik
	4930583H14Rik
	4930586N03Rik
	4930588K23Rik
	4930595D18Rik
	4930597O21Rik
	4931406C07Rik
	4931406P16Rik
	4931408A02Rik
	4931409K22Rik
	4931414P19Rik
	4931422A03Rik
	4931428F04Rik
	4931431C16Rik
	4931440P22Rik
	4932411G14Rik
	4932431P20Rik
	4932438H23Rik
	4932443L11Rik
	4933400C05Rik
	4933402P03Rik
	4933403F05Rik
	4933403G14Rik
	4933405E24Rik
	4933406I18Rik
	4933406P04Rik
	4933407C03Rik
	4933407H18Rik
	4933407K13Rik
	4933411K20Rik
	4933421I07Rik
	4933421O10Rik
	4933422H20Rik
	4933424B01Rik
	4933424L21Rik
	4933426M11Rik
	4933427D14Rik
	4933430H15Rik
	4933432B09Rik
	4933436C20Rik
	5031414D18Rik
	5031425E22Rik
	5031439G07Rik
	5033430I15Rik
	5330426P16Rik
	5330430P22Rik
	5430405H02Rik
	5430407P10Rik
	5430417L22Rik
	5430435G22Rik
	5530401N12Rik
	5730403B10Rik
	5730409E04Rik
	5730419I09Rik
	5730455P16Rik
	5730469M10Rik
	5730494M16Rik
	5730494N06Rik
	5730508B09Rik
	5730559C18Rik
	5730588L14Rik
	5730590G19Rik
	5830403L16Rik
	5830418K08Rik
	5830454E08Rik
	5930416I19Rik
	5930434B04Rik
	5S_rRNA
	6030458C11Rik
	6030468B19Rik
	6230409E13Rik
	6330403A02Rik
	6330408A02Rik
	6330409N04Rik
	6330416G13Rik
	6330439K17Rik
	6330503K22Rik
	6330512M04Rik
	6330545A04Rik
	6330578E17Rik
	6430527G18Rik
	6430550D23Rik
	6430571L13Rik
	6430598A04Rik
	6530409C15Rik
	6530418L21Rik
	6720416L17Rik
	6720456B07Rik
	6720456H20Rik
	7530422B04Rik
	7SK
	8030423F21Rik
	8030462N17Rik
	8030474K03Rik
	8430406I07Rik
	8430410A17Rik
	8430419L09Rik
	8430427H17Rik
	9030617O03Rik
	9030624J02Rik
	9030625A04Rik
	9130011E15Rik
	9130017N09Rik
	9130019O22Rik
	9130019P16Rik
	9130023H24Rik
	9130204K15Rik
	9130230L23Rik
	9130401M01Rik
	9230110C19Rik
	9330101J02Rik
	9330160F10Rik
	9330198N18Rik
	9430008C03Rik
	9430015G10Rik
	9430038I01Rik
	9430041J12Rik
	9430091E24Rik
	9530068E07Rik
	9630013D21Rik
	9830001H06Rik
	9930012K11Rik
	9930013L23Rik
	9930021J03Rik
	a
	A030003K02Rik
	A030009H04Rik
	A230005M16Rik
	A230051G13Rik
	A230052G05Rik
	A230065H16Rik
	A230083G16Rik
	A230103J11Rik
	A330017A19Rik
	A330035P11Rik
	A330040F15Rik
	A330049M08Rik
	A3galt2
	A430005L14Rik
	A430072P03Rik
	A430078G23Rik
	A430084P05Rik
	A430093F15Rik
	A430105I19Rik
	A430108G06Rik
	A430110L20Rik
	A430110N23Rik
	A530013C23Rik
	A530058N18Rik
	A530072M11Rik
	A630001G21Rik
	A630023P12Rik
	A630055G03Rik
	A630091E08Rik
	A730011L01Rik
	A730061H03Rik
	A730081D07Rik
	A830007P12Rik
	A830035A12Rik
	A830080D01Rik
	A830082K12Rik
	A930001N09Rik
	A930002H24Rik
	A930004D18Rik
	A930006K02Rik
	A930011G23Rik
	A930012O16Rik
	A930017K11Rik
	A930018M24Rik
	A930038C07Rik
	AA415398
	AA474408
	AA986860
	Aacs
	Aak1
	Aamp
	Aanat
	Aars2
	Aarsd1
	Aasdh
	Aasdhppt
	Aatf
	Aatk
	AB041803
	AB124611
	Abca1
	Abca2
	Abca3
	Abca5
	Abca7
	Abcb1a
	Abcb1b
	Abcb4
	Abcb6
	Abcb8
	Abcb9
	Abcc10
	Abcc3
	Abcc4
	Abcc5
	Abcc6
	Abcc8
	Abcd1
	Abcd3
	Abcd4
	Abce1
	Abcf1
	Abcf2
	Abcf3
	Abcg1
	Abcg2
	Abcg4
	Abcg5
	Abhd1
	Abhd11
	Abhd12
	Abhd14b
	Abhd15
	Abhd16a
	Abhd16b
	Abhd2
	Abhd3
	Abhd5
	Abhd6
	Abhd8
	Abi1
	Abi2
	Abi3
	Abl1
	Abl2
	Ablim1
	Ablim2
	Abr
	Abt1
	Abtb1
	Abtb2
	AC073553.15
	AC100927.2
	AC102388.1
	AC104834.1
	AC105358.1
	AC107711.1
	AC112683.1
	AC114657.1
	AC116421.1
	AC116589.1
	AC117663.1
	AC117700.1
	AC119847.1
	AC121792.3
	AC122546.1
	AC123686.1
	AC125183.1
	AC127300.3
	AC128663.1
	AC130279.1
	AC132405.1
	AC133646.1
	AC134447.1
	AC134539.1
	AC134908.2
	AC134910.1
	AC138214.1
	AC149868.1
	AC150897.1
	AC151712.1
	AC151712.4
	AC153874.3
	AC153998.1
	AC154912.1
	AC155640.2
	AC157822.1
	AC159539.1
	AC159821.1
	AC160528.1
	AC160552.1
	AC162446.1
	AC164075.1
	AC164433.1
	AC166252.1
	AC166252.3
	AC171210.1
	AC172750.14
	AC172750.18
	AC183097.1
	AC192616.1
	AC221015.13
	AC221015.18
	AC221015.20
	AC221015.24
	AC221015.35
	AC221015.40
	AC221015.43
	AC231112.1
	AC238811.3
	AC238811.4
	AC241392.2
	Acaca
	Acacb
	Acad10
	Acad11
	Acad8
	Acad9
	Acadm
	Acads
	Acadvl
	Acan
	Acap1
	Acap2
	Acat1
	Acbd3
	Acbd4
	Acbd5
	Acbd7
	Accn3
	Accn4
	Accs
	Acd
	Ace
	Acer1
	Acer2
	Acer3
	Ache
	Acin1
	Acly
	Acn9
	Aco1
	Aco2
	Acot11
	Acot13
	Acot2
	Acot3
	Acot5
	Acot6
	Acot7
	Acot8
	Acox1
	Acox2
	Acox3
	Acoxl
	Acp1
	Acp5
	Acp6
	Acpl2
	Acsbg2
	Acsf2
	Acsl1
	Acsl3
	Acsl5
	Acss1
	Actg1
	Actg2
	Actg-ps1
	Actl6a
	Actn1
	Actn2
	Actn4
	Actr10
	Actr1b
	Actr2
	Actr3
	Actr3b
	Actr5
	Acvr1
	Acvr1b
	Acvr1c
	Acvr2a
	Acvr2b
	Acvrl1
	Acy1
	Acy3
	Ada
	Adam10
	Adam11
	Adam12
	Adam15
	Adam17
	Adam19
	Adam33
	Adam8
	Adam9
	Adamts14
	Adamts17
	Adamts4
	Adamts7
	Adamtsl2
	Adamtsl4
	Adamtsl5
	Adap1
	Adap2
	Adar
	Adarb1
	Adat1
	Adat3
	Adc
	Adck1
	Adck3
	Adck4
	Adck5
	Adcy3
	Adcy5
	Adcy6
	Adcy7
	Adcy9
	Add1
	Add3
	Adh5
	Adi1
	Adipor1
	Adipor2
	Adk
	Adm
	Adnp2
	Ado
	Adora1
	Adora2a
	Adora2b
	Adora3
	Adpgk
	Adprh
	Adprhl1
	Adprhl2
	Adra1d
	Adra2b
	Adrb1
	Adrb2
	Adrb3
	Adrbk1
	Adrm1
	Adsl
	Adss
	Adssl1
	Aebp1
	Aebp2
	Aes
	Afap1
	Afap1l2
	Aff1
	Aff4
	Afg3l2
	Aftph
	Agap2
	Agap3
	Agbl2
	Agbl4
	Agbl5
	Agfg2
	Aggf1
	Agl
	Agpat1
	Agpat3
	Agpat4
	Agpat5
	Agpat6
	Agps
	Agrn
	Agrp
	Agtpbp1
	Agtrap
	Agxt2l2
	Ahctf1
	Ahcy
	Ahcyl1
	Ahcyl2
	Ahdc1
	Ahi1
	Ahnak
	Ahnak2
	Ahrr
	Ahsa1
	Ahsa2
	AI118078
	AI314180
	AI316807
	AI413582
	AI464131
	AI467606
	AI480526
	AI480653
	AI646023
	AI661453
	AI836003
	AI837181
	AI846148
	AI848100
	AI854703
	Aicda
	Aif1
	Aif1l
	Aifm3
	Aim1
	Aim1l
	Aimp1
	Aimp2
	Aip
	Aire
	Ak1
	AK129341
	Ak2
	Ak3
	Ak4
	Ak5
	Ak8
	Akap1
	Akap10
	Akap11
	Akap12
	Akap13
	Akap17b
	Akap6
	Akap7
	Akap8
	Akap8l
	Akap9
	Akirin1
	Akirin2
	Akna
	Akt1
	Akt1s1
	Akt2
	Akt3
	Aktip
	AL589902.1
	AL627228.1
	AL645531.1
	AL646051.1
	AL772404.1
	AL831766.1
	AL954710.2
	Alad
	Alas1
	Alcam
	Aldh16a1
	Aldh18a1
	Aldh1a2
	Aldh1l1
	Aldh1l2
	Aldh2
	Aldh3a1
	Aldh3a2
	Aldh3b1
	Aldh3b2
	Aldh5a1
	Aldh7a1
	Aldh9a1
	Aldoa
	Aldoart2
	Aldoc
	Alg13
	Alg2
	Alg6
	Alk
	Alkbh2
	Alkbh3
	Alkbh5
	Alkbh6
	Alkbh7
	Alms1
	Alox12
	Alox12b
	Alox12e
	Alox5ap
	Alox8
	Aloxe3
	Alpk2
	Alpk3
	Alpl
	Als2
	Als2cl
	Alx4
	Alyref
	Amac1
	Ambra1
	Amd1
	Amdhd2
	Amfr
	Amh
	Amigo1
	Amigo2
	Ammecr1
	Ammecr1l
	Amn
	Amotl1
	Amotl2
	Ampd2
	Ampd3
	Amz1
	Amz2
	Anapc16
	Anapc4
	Anapc5
	Anapc7
	Angel1
	Angel2
	Angpt4
	Angptl4
	Angptl6
	Ank1
	Ankfy1
	Ankhd1
	Ankib1
	Ankle1
	Ankle2
	Ankmy2
	Ankrd10
	Ankrd12
	Ankrd13b
	Ankrd13c
	Ankrd13d
	Ankrd17
	Ankrd2
	Ankrd23
	Ankrd24
	Ankrd26
	Ankrd27
	Ankrd28
	Ankrd32
	Ankrd33
	Ankrd34a
	Ankrd35
	Ankrd37
	Ankrd39
	Ankrd40
	Ankrd42
	Ankrd44
	Ankrd50
	Ankrd52
	Ankrd54
	Ankrd6
	Ankrd9
	Anks1
	Anks3
	Anks6
	Ano10
	Ano2
	Ano6
	Ano7
	Ano8
	Anp32b
	Anp32e
	Anpep
	Antxr1
	Antxr2
	Anubl1
	Anxa11
	Anxa2
	Anxa3
	Anxa4
	Anxa5
	Anxa6
	Anxa7
	Anxa9
	Aox3l1
	Ap1ar
	Ap1b1
	Ap1g1
	Ap1g2
	Ap1m1
	Ap1m2
	Ap1s1
	Ap1s2
	Ap1s3
	Ap2a1
	Ap2a2
	Ap2m1
	Ap2s1
	Ap3b2
	Ap3d1
	Ap3m1
	Ap3m2
	Ap3s2
	Ap4e1
	Apaf1
	Apba1
	Apba3
	Apbb1ip
	Apbb2
	Apbb3
	Apc
	Apc2
	Apcdd1
	Apeh
	Aph1a
	Aph1b
	Aph1c
	Api5
	Apitd1
	Apln
	Aplp1
	Aplp2
	Apoa1
	Apoa1bp
	Apobec3
	Apobr
	Apoc2
	Apoe
	Apof
	Apol7b
	Apol8
	Apol9a
	Apold1
	Appbp2
	Appl1
	Appl2
	Aqp11
	Aqp3
	Aqp5
	Aqr
	Ar
	Araf
	Arap1
	Arc
	Arcn1
	Arf1
	Arf2
	Arf3
	Arfgap1
	Arfgap2
	Arfgap3
	Arfgef1
	Arfgef2
	Arfip1
	Arfip2
	Arfrp1
	Arglu1
	Arhgap1
	Arhgap10
	Arhgap11a
	Arhgap12
	Arhgap17
	Arhgap19
	Arhgap20
	Arhgap21
	Arhgap22
	Arhgap23
	Arhgap25
	Arhgap26
	Arhgap27
	Arhgap30
	Arhgap31
	Arhgap39
	Arhgap4
	Arhgap40
	Arhgap9
	Arhgdia
	Arhgdig
	Arhgef1
	Arhgef10
	Arhgef10l
	Arhgef12
	Arhgef17
	Arhgef19
	Arhgef2
	Arhgef25
	Arhgef3
	Arhgef33
	Arhgef4
	Arhgef40
	Arhgef7
	Arid1a
	Arid1b
	Arid2
	Arid3a
	Arid4a
	Arid4b
	Arid5b
	Arih1
	Arih2
	Arl1
	Arl10
	Arl15
	Arl16
	Arl2
	Arl2bp
	Arl3
	Arl4a
	Arl4c
	Arl4d
	Arl5a
	Arl5b
	Arl5c
	Arl6
	Arl6ip1
	Arl6ip4
	Arl6ip5
	Arl6ip6
	Arl8a
	Arl8b
	Armc1
	Armc10
	Armc2
	Armc6
	Armc7
	Armc8
	Armc9
	Armcx4
	Arnt2
	Arntl
	Arntl2
	Arpc1b
	Arpc2
	Arpc3
	Arpc5l
	Arpp19
	Arrb1
	Arrb2
	Arrdc1
	Arrdc2
	Arrdc4
	Arsa
	Arsg
	Arsi
	Art1
	Art3
	Art4
	Art5
	Artn
	Arv1
	Arvcf
	As3mt
	Asah1
	Asap1
	Asap3
	Asb1
	Asb13
	Asb16
	Asb2
	Asb6
	Asb7
	Asb8
	Ascc3
	Ascl3
	Ascl4
	Asf1b
	Asgr1
	Ash2l
	Asl
	Asna1
	Asnsd1
	Aspdh
	Asph
	Asphd2
	Aspm
	Asprv1
	Aspscr1
	Ass1
	Astl
	Astn2
	Atad1
	Atad2
	Atad2b
	Atad3a
	Atcay
	Atf1
	Atf2
	Atf3
	Atf5
	Atf6
	Atf6b
	Atf7
	Atf7ip
	Atg10
	Atg12
	Atg14
	Atg16l1
	Atg16l2
	Atg2a
	Atg2b
	Atg4a
	Atg4d
	Atg7
	Atg9a
	Atg9b
	Athl1
	Atic
	Atl1
	Atl2
	Atl3
	Atmin
	Atn1
	Atoh7
	Atox1
	Atp10a
	Atp10d
	Atp11b
	Atp13a1
	Atp13a2
	Atp13a3
	Atp1a1
	Atp1a3
	Atp1b1
	Atp1b3
	Atp2a1
	Atp2a2
	Atp2a3
	Atp2b1
	Atp2b2
	Atp2b4
	Atp2c1
	Atp2c2
	Atp4a
	Atp5a1
	Atp5b
	Atp5c1
	Atp5d
	Atp5e
	Atp5f1
	Atp5g1
	Atp5g3
	Atp5h
	Atp5j
	Atp5j2
	Atp5k
	Atp5o
	Atp5s
	Atp5sl
	Atp6v0a1
	Atp6v0a2
	Atp6v0b
	Atp6v0c
	Atp6v0d1
	Atp6v0e
	Atp6v0e2
	Atp6v1a
	Atp6v1b1
	Atp6v1c1
	Atp6v1e1
	Atp6v1e2
	Atp6v1g1
	Atp6v1g2
	Atp7b
	Atp8a1
	Atp8b2
	Atp8b3
	Atp9a
	Atp9b
	Atpaf1
	Atpaf2
	Atpif1
	Atrip
	Atrnl1
	Atrx
	Atxn1
	Atxn10
	Atxn1l
	Atxn2
	Atxn2l
	Atxn3
	Atxn7
	Atxn7l1
	Atxn7l2
	Atxn7l3b
	AU019823
	AU022252
	AU023871
	AU040320
	Auh
	Aup1
	Aurka
	Aurkaip1
	Aurkb
	Avp
	Avpi1
	Avpr1a
	AW011738
	AW112010
	AW146020
	AW209491
	AW555464
	AW822073
	Axin1
	Axin2
	Axl
	AY702103
	Azi1
	Azi2
	Azin1
	B230120H23Rik
	B230206L02Rik
	B230219D22Rik
	B230369F24Rik
	B3galnt1
	B3galnt2
	B3galt4
	B3galt6
	B3galtl
	B3gat2
	B3gat3
	B3gnt1
	B3gnt3
	B3gnt6
	B3gnt7
	B3gnt8
	B3gnt9-ps
	B3gntl1
	B430305J03Rik
	B430306N03Rik
	B430319F04Rik
	B4galnt1
	B4galnt2
	B4galnt3
	B4galnt4
	B4galt1
	B4galt2
	B4galt3
	B4galt4
	B4galt5
	B4galt7
	B630005N14Rik
	B630019K06Rik
	B930007M17Rik
	B930041F14Rik
	B9d2
	Baat1
	Bach1
	Bach2
	Bad
	Bag1
	Bag3
	Bag4
	Bag5
	Bag6
	Bahcc1
	Bahd1
	Bai2
	Baiap2l2
	Baiap3
	Banf1
	Bard1
	Basp1
	Batf
	Batf2
	Batf3
	Bax
	Baz1a
	Baz1b
	Baz2a
	Bbc3
	Bbip1
	Bbs1
	Bbs10
	Bbs2
	Bbs5
	Bbs9
	Bbx
	BC002230
	BC003331
	BC003965
	BC004004
	BC005537
	BC005561
	BC005624
	BC005764
	BC006779
	BC013529
	BC016423
	BC017158
	BC017612
	BC017647
	BC018507
	BC020535
	BC022687
	BC023719
	BC024139
	BC024479
	BC024659
	BC025920
	BC028471
	BC028777
	BC029214
	BC029722
	BC030336
	BC030867
	BC031181
	BC031781
	BC034090
	BC035044
	BC037032
	BC037034
	BC039771
	BC042782
	BC046331
	BC046404
	BC048403
	BC048562
	BC049762
	BC051142
	BC051226
	BC051628
	BC053749
	BC055324
	BC057022
	BC057079
	BC066135
	BC067068
	BC068157
	BC089491
	BC106179
	Bcan
	Bcap31
	Bcar1
	Bcar3
	Bcas1
	Bcas2
	Bcas3
	Bcdin3d
	Bckdha
	Bckdhb
	Bckdk
	Bcl10
	Bcl11b
	Bcl2
	Bcl2l1
	Bcl2l11
	Bcl2l12
	Bcl2l13
	Bcl3
	Bcl6
	Bcl6b
	Bcl7a
	Bcl7c
	Bcl9
	Bcl9l
	Bcmo1
	Bcor
	Bcorl1
	Bcr
	Bcs1l
	Bdh1
	Bdh2
	Becn1
	Begain
	Bend3
	Bend4
	Bend6
	Best2
	Best3
	Bet1l
	Bex6
	Bfar
	Bglap2
	Bhlhb9
	Bhlhe40
	Bhlhe41
	Bicd1
	Bicd2
	Bid
	Bik
	Bin1
	Bin3
	Birc3
	Birc5
	Birc6
	Birc7
	Bivm
	Blcap
	Blm
	Blmh
	Bloc1s2
	Bloc1s3
	Blvrb
	Bmf
	Bmi1
	Bmp1
	Bmp2k
	Bmp7
	Bmp8a
	Bmp8b
	Bmpr1a
	Bmpr2
	Bms1
	Bnip2
	Bnip3
	Bnip3l
	Bod1
	Bod1l
	Bok
	Bola1
	Bola3
	Boll
	Bop1
	Bphl
	Bptf
	Braf
	Brca1
	Brd1
	Brd2
	Brd3
	Brd4
	Brd7
	Bre
	Brf1
	Bri3
	Bri3bp
	Brms1
	Brms1l
	Brp44l
	Brpf1
	Brpf3
	Brsk2
	Brwd1
	Bsdc1
	Bsg
	Bsn
	Bspry
	Btaf1
	Btbd1
	Btbd10
	Btbd11
	Btbd17
	Btbd19
	Btbd2
	Btbd7
	Btbd8
	Btbd9
	Btd
	Btf3
	Btg1
	Btg2
	Btg3
	Btrc
	Bud13
	BX000694.1
	Bysl
	Bzw1
	Bzw2
	C030006K11Rik
	C030014I23Rik
	C030017D09Rik
	C030034I22Rik
	C030046E11Rik
	C030046I01Rik
	C030048B08Rik
	C130021I20Rik
	C130022K22Rik
	C130039O16Rik
	C1qbp
	C1ql1
	C1ql4
	C1qtnf1
	C1qtnf4
	C1qtnf6
	C2
	C230014O12Rik
	C230034O21Rik
	C230038L03Rik
	C230052I12Rik
	C230081A13Rik
	C2cd2
	C2cd2l
	C2cd4a
	C2cd4d
	C3
	C330006A16Rik
	C330006D17Rik
	C330006K01Rik
	C330011M18Rik
	C330019G07Rik
	C330046G03Rik
	C4a
	C530005A16Rik
	C530028O21Rik
	C630004H02Rik
	C630004L07Rik
	C77080
	C78339
	C80913
	C87436
	C8g
	C920021L13Rik
	CAAA01066805.1
	CAAA01083517.1
	CAAA01090996.1
	CAAA01154301.1
	Cab39
	Cabin1
	Cables2
	Cabp1
	Cabp2
	Cabp4
	Cabp7
	Cabyr
	Cacna1a
	Cacna1b
	Cacna1c
	Cacna1d
	Cacna1g
	Cacna1i
	Cacna1s
	Cacna2d2
	Cacna2d4
	Cacnb1
	Cacnb3
	Cacnb4
	Cacng4
	Cacybp
	Cad
	Cadm4
	Cage1
	Calhm1
	Calhm2
	Calm1
	Calm2
	Calm3
	Calr
	Calu
	Caly
	Camk1
	Camk1d
	Camk1g
	Camk2a
	Camk2b
	Camk2d
	Camk2g
	Camk2n1
	Camk4
	Camkk1
	Camkk2
	Camkv
	Camsap1
	Camsap2
	Camsap3
	Camta1
	Camta2
	Cand1
	Cand2
	Cant1
	Canx
	Cap1
	Cap2
	Capg
	Capn1
	Capn11
	Capn12
	Capn2
	Capn5
	Capn7
	Capns1
	Caprin1
	Caprin2
	Capza1
	Capza2
	Capzb
	Car11
	Car14
	Car15
	Car2
	Car6
	Car8
	Card10
	Card11
	Card14
	Card9
	Carhsp1
	Carkd
	Carm1
	Carns1
	Cars
	Cars2
	Casc5
	Casd1
	Caskin2
	Casp6
	Casp7
	Casp8
	Casp9
	Casq1
	Cass4
	Cast
	Casz1
	Cat
	Catsper1
	Catsper2
	Catsper4
	Catsperg1
	Cbfa2t2
	Cbfb
	Cbl
	Cblb
	Cblc
	Cbll1
	Cbln3
	Cbr1
	Cbr2
	Cbr3
	Cbs
	Cbx2
	Cbx3
	Cbx4
	Cbx5
	Cbx7
	Cbx8
	Cby1
	Cby3
	Cc2d1a
	Ccar1
	Ccbe1
	Ccbl1
	Ccbp2
	Ccdc102a
	Ccdc105
	Ccdc106
	Ccdc109a
	Ccdc109b
	Ccdc111
	Ccdc112
	Ccdc113
	Ccdc114
	Ccdc115
	Ccdc116
	Ccdc117
	Ccdc12
	Ccdc120
	Ccdc124
	Ccdc13
	Ccdc132
	Ccdc134
	Ccdc135
	Ccdc136
	Ccdc138
	Ccdc142
	Ccdc147
	Ccdc148
	Ccdc15
	Ccdc151
	Ccdc155
	Ccdc157
	Ccdc158
	Ccdc19
	Ccdc21
	Ccdc23
	Ccdc25
	Ccdc3
	Ccdc30
	Ccdc33
	Ccdc34
	Ccdc37
	Ccdc41
	Ccdc46
	Ccdc47
	Ccdc48
	Ccdc50
	Ccdc51
	Ccdc53
	Ccdc56
	Ccdc57
	Ccdc6
	Ccdc61
	Ccdc62
	Ccdc63
	Ccdc64
	Ccdc64b
	Ccdc69
	Ccdc71
	Ccdc74a
	Ccdc76
	Ccdc77
	Ccdc79
	Ccdc8
	Ccdc83
	Ccdc84
	Ccdc85b
	Ccdc85c
	Ccdc86
	Ccdc88a
	Ccdc88b
	Ccdc88c
	Ccdc9
	Ccdc90a
	Ccdc90b
	Ccdc92
	Ccdc93
	Ccdc94
	Ccdc96
	Ccdc97
	Ccdc99
	Ccin
	Ccl17
	Ccna2
	Ccnb1
	Ccnc
	Ccnd1
	Ccnd2
	Ccnd3
	Ccndbp1
	Ccne1
	Ccne2
	Ccnf
	Ccng1
	Ccng2
	Ccnh
	Ccni
	Ccnj
	Ccnjl
	Ccnl1
	Ccnl2
	Ccno
	Ccnt1
	Ccnt2
	Ccny
	Ccr4
	Ccr6
	Ccr7
	Ccrn4l
	Ccs
	Cct2
	Cct5
	Cct6b
	Ccz1
	Cd101
	Cd151
	Cd163l1
	Cd164
	Cd164l2
	Cd2
	Cd200
	Cd244
	Cd247
	Cd248
	Cd24a
	Cd276
	Cd2ap
	Cd2bp2
	Cd302
	Cd37
	Cd38
	Cd3d
	Cd4
	Cd40
	Cd44
	Cd46
	Cd5
	Cd52
	Cd55
	Cd59b
	Cd6
	Cd63
	Cd68
	Cd70
	Cd72
	Cd74
	Cd79a
	Cd79b
	Cd80
	Cd81
	Cd82
	Cd83
	Cd9
	Cd97
	Cd99l2
	Cda
	Cdan1
	Cdc14a
	Cdc14b
	Cdc16
	Cdc20
	Cdc20b
	Cdc23
	Cdc25a
	Cdc25b
	Cdc26
	Cdc27
	Cdc34
	Cdc34-ps
	Cdc37
	Cdc37l1
	Cdc42
	Cdc42bpa
	Cdc42bpb
	Cdc42bpg
	Cdc42ep1
	Cdc42ep2
	Cdc42ep3
	Cdc42ep4
	Cdc42ep5
	Cdc42se1
	Cdc42se2
	Cdc5l
	Cdc6
	Cdc7
	Cdc73
	Cdca2
	Cdca3
	Cdca4
	Cdca7
	Cdca7l
	Cdca8
	Cdcp2
	Cdh16
	Cdh22
	Cdh23
	Cdh24
	Cdh3
	Cdh4
[truncated: 8,217 more rows]

## Sheet: S2b
136 Ezh2 (exclusively) - bound genes in Th2 cells	1413 Vav1 (exclusively) - bound genes in Th2 cells	40 Ezh2/Vav1 (common)-bound genes in Th2 cells
1700026D11Rik	1110007C09Rik	1500011B03Rik
1810043G02Rik	1110018G07Rik	2310047M10Rik
1810062G17Rik	1110034A24Rik	9330198N18Rik
2310061I04Rik	1500015O10Rik	Abca17
2810008M24Rik	1600014C10Rik	AC120136.1
4930580A09Rik	1700016K19Rik	Arfip1
A230052G05Rik	1700016P03Rik	Arrdc3
AC084162.2	1700021A07Rik	B4galt5
AC121792.2	1700029H14Rik	Drg1
AC159539.1	1700030F18Rik	E230001N04Rik
AC165349.1	1700084C06Rik	Ece1
AC165349.2	1810026J23Rik	Fam102a
AC165349.3	2010107G12Rik	Gm13278
AC165349.4	2010300C02Rik	Gm20388
Acly	2010305A19Rik	Gtf2i
AI464131	2310001A20Rik	Gtf3c5
AL671866.1	2310009B15Rik	Igsf3
Alkbh3	2310014F06Rik	Kat8
Ankrd17	2310014L17Rik	Klhl2
Arid1a	2310067B10Rik	Lhx2
Asph	2410006H16Rik	Lrrc51
Atp5l	2410017I17Rik	Lypla1
Atxn1	2510002D24Rik	Midn
B430306N03Rik	2610019F03Rik	Mtap6
Baz2b	2610021K21Rik	n-R5s193
BC030867	2610307P16Rik	Poc1a
Bcdin3d	2700081O15Rik	Rab24
Birc6	2810002N01Rik	Scyl1
Casp9	2810403A07Rik	Slc22a14
Ccdc32	2810408M09Rik	Stat3
Cd38	3632454L22Rik	Tab1
Chordc1	3830431G21Rik	Tmem57
Cnksr3	4921508A21Rik	Tnfrsf1b
Cnnm2	4921536K21Rik	Tnni1
Crybb1	4930412C18Rik	U2
Cyp20a1	4930458D05Rik	Ucp2
Dpp9	4930522L14Rik	Utrn
Edf1	4930553M12Rik	Vwf
Efcab8	4930595D18Rik	Yipf2
Enthd1	4931406P16Rik	Zfp882
F11r	4933407C03Rik
Fam151b	4933407K13Rik
Fam169b	4933439K11Rik
Fut10	5031439G07Rik
Gbp7	5430437P03Rik
Git2	5730419I09Rik
Gm10282	5730494N06Rik
Gm11527	5730588L14Rik
Gm11602	5930403N24Rik
Gm11963	5930416I19Rik
Gm15506	5930434B04Rik
Gm15997	7SK
Gm20633	9430015G10Rik
Gm3495	A230108P19Rik
Gm7030	A330049M08Rik
Gpbp1l1	A430104N18Rik
Hdac8	A530013C23Rik
Hmha1	A530088E08Rik
Hormad2	A630055G03Rik
Ifnz	A830007P12Rik
Ift46	Aacs
Ikzf2	Aanat
Inpp4b	Aars
Iqgap2	Aatk
Khdrbs1	AB512673.1
Khdrbs2	Abcb9
Kin	Abcc5
Kpnb1	Abhd10
Krr1	Abhd16a
Lin9	Abhd16b
Lman2l	Ablim1
Lrrc36	Abtb2
Lrrc59	AC093350.2
Lyrm7	AC111030.1
Mapre2	AC123920.1
Mast3	AC132118.1
Meaf6	AC134447.1
Ms4a5	AC151712.1
Msi2	AC151712.4
N4bp2	AC158749.1
Nfia	AC166252.3
Nop2	AC172750.2
Oxa1l	AC221015.30
P4hb	AC221015.7
Pabpc4	AC240744.2
Pdk1	Acacb
Pdk2	Acadm
Per2	Acadvl
Phkg1	Acap1
Polr2g	Acbd4
Pou6f1	Acot7
Prep	Acox1
Ptcd1	Acoxl
Pus1	Acp5
Pyroxd1	Acpl2
Rab3gap2	Acsf2
Rfxank	Actb
Rnf139	Actg1
Rnf157	Actn1
Rps19	Adam11
Rps23	Adam15
Rps29	Adamts17
Rps6ka1	Adamtsl4
Sall4	Adc
Sec23a	Adcy7
Sertad3	Adh7
Sharpin	Adora2a
Sip1	Adrb2
Slc37a1	Adssl1
Smox	Aebp1
Snrpc	Agap1
Sort1	Agap2
Sox5	Agpat3
Sppl3	Ahdc1
Spry4	Ahnak2
Spryd3	AI467606
Spsb2	AI480526
Ssh1	AI481877
Ssr1	Akap5
Stk35	Akap6
Ston1	Akna
Sumf2	Akt2
Tbcb	AL670771.1
Tbccd1	AL831731.1
Tex14	Alcam
Tkt	Aldh18a1
Tmem104	Aldh1b1
Tmem106a	Aldh7a1
Tmem209	Alg5
Tor1b	Alkbh5
Tor3a	Alox5ap
Tox	Alpk3
Vit	Als2
Xrn1	Amh
Zcchc10	Amica1
Zfp2	Angpt4
	Ankrd37
	Ankrd39
	Ankrd52
	Ankrd54
	Anks1
	Anpep
	Aoc3
	Ap1m1
	Apc2
	Apeh
	Aph1c
	Arap1
	Arf6
	Arhgef1
	Arhgef16
	Arhgef3
	Arhgef7
	Arl1
	Arl15
	Arl2
	Arl5c
	Armcx6
	Arntl2
	Arpc1b
	Arpc4
	Arpc5l
	Arrb1
	Asb10
	Asna1
	Astl
	Atad3a
	Atf2
	Atf3
	Atf5
	Atp5o
	Atp6v0a1
	Atp6v0a2
	Atxn7l2
	Aurkaip1
	Avl9
	Avp
	AW555464
	Azi1
	B3galt4
	B3galt5
	B3gnt9-ps
	B430212C06Rik
	B4galnt3
	B630019A10Rik
	B930041F14Rik
	Bach1
	Bbc3
	Bbx
	BC004004
	BC013712
	BC031181
	BC035044
	BC046404
	Bcas2
	Bcas3
	Bcat1
	Bcl11b
	Bcl2l1
	Bcl7c
	Bcor
	Begain
	Bend6
	Bend7
	Best2
	Bicd2
	Bmp7
	Bpifb4
	Brd2
	Brf1
	Brpf3
	Btbd19
	Btbd9
	Bves
	Bysl
	Bzrap1
	C130039O16Rik
	C1qtnf6
	C2
	C2cd2
	C3
	C630004H02Rik
	Cabin1
	Cables2
	Cacna1b
	Cacna1s
	Cacna2d4
	Calu
	Caly
	Cand2
	Capn1
	Capn2
	Capn9
	Carkd
	Caskin1
	Casp2
	Cblc
	Cc2d1a
	Ccbp2
	Ccdc101
	Ccdc108
	Ccdc109a
	Ccdc12
	Ccdc134
	Ccdc155
	Ccdc159
	Ccdc38
	Ccdc61
	Ccdc62
	Ccdc64
	Ccdc84
	Ccdc85c
	Ccdc88c
	Ccdc90b
	Ccnd2
	Ccnd3
	Ccnt2
	Ccr7
	Ccr8
	Ccs
	Cd101
	Cd164l2
	Cd2
	Cd247
	Cd2bp2
	Cd3e
	Cd52
	Cd8b1
	Cdc23
	Cdh1
	Cdh23
	Cdk13
	Cdk2ap1
	Cdk4
	Cdkn1b
	Celf5
	Celsr1
	Celsr2
	Celsr3
	Cerk
	Chac1
	Chd7
	Chek1
	Chgb
	Chmp7
	Chpf2
	Chrdl2
	Chst12
	Chst14
	Cic
	Cish
	Ckb
	Cldn11
	Cldn14
	Clec16a
	Clip2
	Clk1
	Clk2
	Clk3
	Cnn1
	Cnn2
	Cnnm3
	Cnot3
	Cnr2
	Cntnap1
	Col5a1
	Col9a2
	Copg
	Cops2
	Cops7b
	Copz2
	Coro1a
	Coro1b
	Coro1c
	Coro6
	Cotl1
	Cpne5
	CR536618.1
	Crabp2
	Crat
	Crcp
	Creb3l1
	Creb3l2
	Creg2
	Crip1
	Crtac1
	Cry2
	Csf1
	Csk
	Ctif
	Ctsd
	Ctsz
	Cuedc1
	Cuedc2
	Cul4a
	Cux2
	Cwc25
	Cx3cr1
	Cxcr4
	Cyc1
	Cyth1
	Cyth2
	D030028A08Rik
	D10Jhu81e
	D17Wsu92e
	D19Ertd386e
	D430001F17Rik
	D4Ertd22e
	D4Wsu53e
	D5Ertd579e
	D630003M21Rik
	D630037F22Rik
	D930048N14Rik
	Dapk3
	Dapp1
	Dbh
	Dbp
	Dcaf8
	Dcakd
	Dcbld2
	Ddn
	Ddx39
	Ddx54
	Ddx55
	Ddx56
	Deb1
	Dedd
	Dennd2a
	Dennd4b
	Depdc1b
	Dgka
	Dhx37
	Dhx40
	Dhx8
	Disc1
	Dld
	Dlgap3
	Dnahc2
	Dnahc6
	Dnajb12
	Dnajc11
	Dock6
	Dohh
	Dos
	Dot1l
	Dpysl2
	Dpysl5
	Dr1
	Dtl
	Dtx1
	Dusp5
	Dusp7
	Dvl2
	Dynlrb1
	E030030I06Rik
	E130012A19Rik
	E130317F20Rik
	E2f2
	E2f6
	Eci1
	Edem1
	Edem2
	Eef1d
	Eef1g
	Eef2
	Efhd1
	Efna3
	Egln1
	Egln3
	Eif2ak4
	Eif2c2
	Eif3b
	Eif3g
	Eif3j
	Eif4a1
	Eif4g2
	Eif5a
	Elfn1
	Elmo2
	Elmo3
	Elovl1
	Elovl5
	Eme1
	Eml2
	Eml5
	Enc1
	Eno1
	Enoph1
	Epb4.1l1
	Epb4.9
	Ephx1
	Epo
	Eprs
	Eps15l1
	Ercc4
	Erg
	Espn
	Ets1
	Etv6
	Exoc7
	Exosc3
	Eya2
	Eya3
	Ezr
	F12
	F3
	Fam114a1
	Fam117a
	Fam125b
	Fam163b
	Fam167b
	Fam168a
	Fam179a
	Fam189b
	Fam195b
	Fam19a3
	Fancc
	Farsa
	Fbrsl1
	Fbxl16
	Fbxo36
	Fbxo46
	Fbxw4
	Fcho1
	Fcrl1
	Fes
	Fgfr2
	Fhad1
	Fkbp14
	Fkbp5
	Fnbp1
	Foxc1
	Foxo3
	Foxp1
	Foxred2
	FP885536.1
	Fscn1
	Fut7
	Fzd9
	Fzr1
	G3bp1
	Gabbr2
	Gadd45g
	Galc
	Galnt9
	Gata3
	Gatad2a
	Gcap14
	Gcat
	Get4
	Gfi1
	Ggcx
	Ggn
	Ggt1
	Gimap1
	Gipr
	Git1
	Gjd3
	Glis1
	Glod4
	Glt25d1
	Gm10032
	Gm101
	Gm10505
	Gm10655
	Gm11194
	Gm11458
	Gm11496
	Gm11695
	Gm11755
	Gm11775
	Gm11981
	Gm12
	Gm13257
	Gm13272
	Gm13277
	Gm13283
	Gm13807
	Gm13814
	Gm14005
	Gm14009
	Gm14243
	Gm14492
	Gm14820
	Gm15124
	Gm15444
	Gm15458
	Gm16025
	Gm1604A
	Gm16079
	Gm17106
	Gm19684
	Gm20390
	Gm20496
	Gm20527
	Gm20533
	Gm20708
	Gm20716
	Gm2792
	Gm340
	Gm3629
	Gm4763
	Gm5069
	Gm5134
	Gm6091
	Gm7075
	Gm960
	Gm996
	Gnai2
	Gnal
	Gnas
	Gnat1
	Gne
	Gng8
	Gpam
	Gpatch1
	Gpr111
	Gpr162
	Gpr56
	Gpr98
	Gramd1a
	Gramd1b
	Gramd2
	Grhl3
	Grifin
	Grik4
	Grin2c
	Grm5
	Gsdma2
	Gstt2
	Gtf2ird2
	Gtf3c4
	Gtl3
	Gtpbp5
	Gtpbp6
	H2-K1
	H2-Ke6
	Hadh
	Hal
	Hapln2
	Haus4
	Hdac11
	Hdac7
	Hddc3
	Heatr1
	Heatr7b1
	Hells
	Hemgn
	Herc1
	Heyl
	Hgs
	Hic1
	Hist1h1d
	Hist1h2br
	Hist1h4m
	Hk1
	Hmga1
	Hmga1-rs1
	Hmox1
	Hnrnpa0
	Hnrnpa2b1
	Hnrnpd
	Hnrnpf
	Hnrnpl
	Hnrnpu
	Hnrpdl
	Hook2
	Hpcal1
	Hpcal4
	Hps6
	Hr
	Hs3st3b1
	Hs3st6
	Hs6st1
	Hs6st3
	Hsdl1
	Hsp90aa1
	Hsp90ab1
	Hspa1a
	Hspa5
	Hspbp1
	Htra2
	Hvcn1
	Icam5
	Icmt
	Idh3b
	Iffo1
	Ighg1
	Ighmbp2
	Igsf9
	Ikzf1
	Il16
	Il1b
	Il1r2
	Il21
	Il21r
	Il2ra
	Il4i1
	Il4ra
	Ilvbl
	Inpp5d
	Iqce
	Iqcf1
	Iqsec3
	Irak2
	Irf2bp2
	Irf4
	Irf6
	Irgq
	Irs2
	Isg20
	Itga11
	Itga6
	Itgad
	Itgav
	Itgb2
	Itk
	Itpk1
	Itpkb
	Jhdm1d
	Jmjd1c
	Josd1
	Junb
	Kbtbd11
	Kcna3
	Kcnab2
	Kcng2
	Kcnip1
	Kcnj4
	Kcnn1
	Kcnn4
	Kcp
	Kctd10
	Kctd19
	Kctd2
	Kctd20
	Kdelr1
	Kdelr2
	Kdm2b
	Kif11
	Kif1b
	Kif21b
	Klf11
	Klf2
	Klhl17
	Klhl26
	Klhl3
	Klhl32
	Kremen1
	Ksr1
	Lag3
	Lama5
	Lamb3
	Lamtor2
	Lat2
	Lca5l
	Lck
	Ldlr
	Ldlrap1
	Leng1
	Leng8
	Leng9
	Leo1
	Leprot
	Letmd1
	Lfng
	Lgals2
	Lhfpl5
	Lig3
	Llgl1
	Lmbr1
	Lmna
	Lpcat1
	Lpo
	Lrg1
	Lrp1
	Lrp10
	Lrrc2
	Lrrc23
	Lrrc41
	Lrrc45
	Lrrc50
	Lrrc8a
	Lrrc8b
	Lrrc8d
	Lrsam1
	Lss
	Lta4h
	Ltb
	Ltbp2
	Ltbp3
	Ltbr
	Ly6e
	Macrod2
	Mad1l1
	Mafg
	Man1c1
	Manba
	Map2k2
	Map2k3
	Map3k14
	Map3k5
	Mapk3
	Mark4
	Matr3
	Maz
	Mbnl2
	Mboat4
	Mbp
	Mcat
	Mchr1
	Mcm10
	Mcm7
	Mcmbp
	Mcoln2
	Mdga1
	Mdh2
	Mea1
	Med13l
	Mettl11a
	Mettl2
	Mettl21a
	Mettl8
	Mfsd2a
	Mgat2
	Mgat4a
	Mgll
	Mgrn1
	Micall2
	Mid1
	Mir124a-3
	Mir150
	Mir182
	Mir760
	Mixl1
	Mki67ip
	Mkl1
	Mlec
	Mlf1ip
	Mllt3
	Mlycd
	Mmp24
	Mns1
	Mnt
	Mob3b
	Mpdu1
	Mrfap1
	Mrpl45
	Mrpl52
	Msl2
	Msln
	Msrb2
	Mt3
	Mta1
	Mta3
	Mtap1a
	Mtap1s
	Mterfd1
	Muc5b
	Mus81
	Myc
	Myh9
	Myo19
	Myo1c
	Myom3
	N4bp3
	Nab2
	Napepld
	Nbeal2
	Nck2
	Nckap5l
	Ncl
	Ncoa1
	Ncoa3
	Ncor2
	Ndufa6
	Ndufaf3
	Neat1
	Nebl
	Nefh
	Nek2
	Neurl1a
	Neurl4
	Nfatc1
	Nfatc2
	Nfe2l2
	Nfic
	Nfil3
	Nfkb2
	Nfkbia
	Nfkbid
	Nfkbil1
	Nhedc2
	Nhp2
	Ninl
	Nip7
	Nkain1
	Nkap
	Nktr
	Nol3
	Nol6
	Nop56
	Notch2
	Notch3
	Notum
	Nphp4
	Nr2f6
	Nrarp
	Nrf1
	Nrl
	Nrp1
	Nrxn2
	Ntf5
	Ntn4
	Ntng2
	Nufip2
	Nup107
	Nup93
	Oaf
	Oas1a
	Oas3
	Obfc1
	Obfc2b
	Odf2
	Ogfr
	Olfr179
	Olfr323
	Olfr533
	Onecut3
	Os9
	Osta
	Otud7a
	Ovol1
	Oxgr1
	Pafah1b1
	Palld
	Pank2
	Paqr7
	Patz1
	Pcbp1
	Pcgf3
	Pcnp
	Pcsk4
	Pcx
	Pdcd1
	Pdcd6
	Pdcd7
	Pdcl
	Pde4a
	Pdgfb
	Pdhx
	Pdik1l
	Pdlim7
	Pdzd4
	Pear1
	Pebp4
	Pex10
	Pfdn5
	Pfn1
	Pgam5
	Pgrmc2
	Pgs1
	Phc2
	Phf12
	Phf13
	Phf15
	Phf19
	Phf23
	Pik3ap1
	Pik3cd
	Pim1
	Pion
	Pisd
	Pitpnm2
	Pkm
	Pkp3
	Pla1a
	Pla2g12a
	Pla2g6
	Plbd1
	Plcb4
	Plcg1
	Pld3
	Plec
	Plekha7
	Plekhg2
	Plekhg5
	Plekho1
	Plin3
	Plscr3
	Plxdc1
	Pmel
	Pmepa1
	Pmp22
	Pnma5
	Podxl2
	Pogk
	Polk
	Pom121l2
	Ppargc1b
	Ppcdc
	Ppfia3
	Ppil1
	Ppil2
	Ppip5k2
	Ppp1r16b
	Ppp1r26
	Ppp1r9b
	Ppp2ca
	Ppp2r2a
	Ppp6c
	Ppt2
	Pptc7
	Prdm1
	Prdm2
	Prelid1
	Prex1
	Prkaca
	Prkch
	Prkcq
	Prkd3
	Prpf40b
	Prr12
	Prr14
	Prr3
	Prr5l
	Prrc2a
	Prrc2b
	Prss32
	Prss34
	Prss50
	Psd2
	Psen1
	Psmb2
	Psmb8
	Psmd11
	Psmd4
	Pstpip1
	Ptch1
	Ptger4
	Ptgfrn
	Ptma
	Ptp4a3
	Ptplad1
	Ptpn11
	Ptpn13
	Ptprcap
	Ptprf
	Ptprs
	Ptrf
	Ptrh1
	Pxn
	Qsox1
	R3hdm2
	Rab11fip3
	Rab11fip5
	Rab34
	Rab3a
	Rab3d
	Rab40c
	Rab7l1
	Rab8a
	Rabep2
	Rabepk
	Rabgap1l
	Rabl3
	Rac2
	Rad52
	Rad9
	Rae1
	Rai1
	Ralgds
	Ralgps2
	Ramp1
	Rap1gap
	Rap1gap2
	Rapgef5
	Rarg
	Rasa3
	Rbbp4
	Rbm15
	Rbm33
	Rbm38
	Rcbtb2
	Rcc1
	Rcc2
	Rcor2
	Rcor3
	Recql
	Reep1
	Reep6
	Rfx1
	Rfx2
	Rgl3
	Rgp1
	Rgs10
	Rgs14
	Rgs3
	Rgs7bp
	Rhot1
	Rims3
	Rin3
	Rlf
	Rnaseh2a
	Rnf126
	Rnf167
	Rnf187
	Rnf213
	Rnf220
	Rnf24
	Rnf39
	Rnf40
	Rnf41
	Rnpep
	Rock2
	Rogdi
	Rora
	Rpia
	Rpl10a
	Rpl11
	Rpl13a
	Rpl14
	Rpl18a
	Rpl22
	Rpl27a
	Rpl28
	Rpl3
	Rpl30
	Rpl31
	Rpl32
	Rpl37
	Rpl38
	Rpl8
	Rpl9
	Rpp25
	Rprd1b
	Rps10
	Rps11
	Rps13
	Rps14
	Rps17
	Rps18
	Rps3
	Rps6kl1
	Rps8
	Rpsa
	Rpusd1
	Rraga
	Rreb1
	Rtkn
	Runx1
	Ryr1
	S1pr1
	S1pr4
	Samd1
	Sap30bp
	Sap30l
	Sbf1
	Sbk1
	Scaf1
	Scap
	Scarb1
	Scd2
	Scd3
	Scfd2
	Scn1b
	Scn8a
	Scrib
	Scube3
	Sdccag8
	Sdk2
	Sec16a
	Sec24d
	Secisbp2
	Selplg
	Sema4d
	Sema4f
	Sepn1
	Sept2
	Sept8
	Sept9
	Serpinf2
	Set
	Setd1a
	Setd1b
	Sft2d1
	Sfxn2
	Sgpl1
	Sh3bp4
	Sh3gl1
	Shmt2
	Ski
	Skiv2l2
	Skor1
	Sla2
	Slain2
	Slc12a2
	Slc12a7
	Slc16a2
	Slc16a3
	Slc1a7
	Slc24a3
	Slc29a1
	Slc2a12
	Slc2a4
	Slc2a8
	Slc35b2
	Slc35c1
	Slc37a2
	Slc37a3
	Slc43a2
	Slc44a2
	Slc45a1
	Slc45a3
	Slc4a2
	Slc4a8
	Slc5a5
	Slc6a19
	Slc6a6
	Slco5a1
	Slfn2
	Slfn3
	Smad3
	Smap2
	Smc3
	Smc4
	Smc6
	Smek1
	Smg5
	Smurf1
	Snap47
	Snapc5
	Snhg11
	SNORA67
	Snrnp27
	Sntb2
	Sntg1
	Snx20
	Snx21
	Snx29
	Snx9
	Socs1
	Socs2
	Socs3
	Sost
	Sox6
	Sox8
	Sp6
	Spag9
	Specc1
	Spef1
	Sphk2
	Spn
	Spo11
	Src
	Srpk1
	Srprb
	Srsf1
	St3gal5
	St6gal1
	St8sia6
	Stard10
	Stat1
	Stat6
	Stk10
	Stk17b
	Stk24
	Stra6
	Stra8
	Strada
	Stt3a
	Sugp1
	Sugp2
	Sun2
	Surf2
	Suv39h2
	Suv420h1
	Sv2c
	Syce1
	Syf2
	Syngr1
	Synj2
	Synpo2
	Syt17
	Sytl3
	Tac4
	Tacr2
	Taf13
	Taf4a
	Taf4b
	Taf6l
	Tap1
	Tapbp
	Tbc1d14
	Tbc1d16
	Tbc1d17
	Tbc1d22a
	Tbc1d4
	Tbcd
	Tbl3
	Tbxa2r
	Tcf7
	Tcta
	Tet3
	Tex22
	Tfdp1
	Tfeb
	Tff3
	Tgfb3
	Tgm2
	Thap8
	Tiam1
	Timm44
	Timp2
	Tlk2
	Tmbim4
	Tmbim6
	Tmc8
	Tmem107
	Tmem120b
	Tmem145
	Tmem180
	Tmem181a
	Tmem191c
	Tmem194
	Tmem198b
	Tmem231
	Tmem54
	Tmem8
	Tmprss9
	Tnfaip8
	Tnfrsf10b
	Tnfrsf13b
	Tnfrsf1a
	Tnfrsf25
	Tnk2
	Tnnt2
	Tnpo2
	Tnrc6a
	Tns1
	Tns4
	Tpcn1
	Tph2
	Tpst1
	Tradd
	Traf5
	Traf7
	Trak1
	Tram2
	Trappc8
	Trex1
	Trib1
	Trim11
	Trim33
	Trim67
	Trim8
	Troap
	Trp53i11
	Trp53i13
	Trp53rk
	Tsc22d4
	Tsix
	Tsku
	Tspan14
	Tspan9
	Tuba1c
	Tuba4a
	Tubb5
	Tulp1
	Tulp4
	U2af1
	U2af2
	U7
	Uba52
	Uba7
	Ubac2
	Ubap2
	Ubash3a
	Ubb
	Ubc
	Ube2a
	Ube2d2
	Ube2i
	Ube4b
	Ubl3
	Ubr2
	Ubr3
	Ubr4
	Ubtd1
	Ubxn1
	Ubxn11
	Uevld
	Ufsp1
	Uhrf1
	Unc80
	Uqcrc2
	Usp21
	Usp30
	Usp35
	Usp36
	Uvrag
	Vamp1
	Vamp5
	Vasp
	Vdac2
	Vipr1
	Vps18
	Vps39
	Vps52
	Vsig10l
	Wbp2
	Wbscr16
	Wdr19
	Wdr38
	Wdr60
	Wdr77
	Wdr90
	Wdr96
	Wdtc1
	Wnk2
	Wnt10b
	Wnt5b
	Wnt9a
	Wsb1
	Wwc2
	Xbp1
	Xkr5
	Xrcc6bp1
	Xrn2
	Xylt2
	Ybx1
	Yeats2
	Yeats4
	Yjefn3
	Ywhab
	Yy1
	Zap70
	Zbtb17
	Zbtb7b
	Zc3h13
	Zc3h7a
	Zcchc2
	Zdhhc13
	Zdhhc18
	Zfp106
	Zfp148
	Zfp219
	Zfp236
	Zfp292
	Zfp335
	Zfp36
	Zfp36l1
	Zfp36l2
	Zfp384
	Zfp451
	Zfp473
	Zfp488
	Zfp513
	Zfp54
	Zfp64
	Zfp652
	Zfp672
	Zfp703
	Zfp704
	Zfp719
	Zfp740
	Zfp747
	Zfp787
	Zfp788
	Zfyve28
	Zmiz1
	Zranb3
	Zxdb
