# Supplementary material for: Ezh2 harnesses the intranuclear actin cytoskeleton to remodel chromatin in differentiating Th cells
Source: iScience. 2021 Sep 9;24(10):103093. doi: 10.1016/j.isci.2021.103093 (PMC8479699; doi:10.1016/j.isci.2021.103093)
Supplement: Table S3. (a) RNA-seq of differentially expressed genes in the 24 h-differentiating Th1 cells, with or without the presence of Ezh2 inhibitor (UNC1999) (FDR<0.05). Traces RNA-seq, related to STAR Methods. (b) RNA-seq of differentially expressed genes in the 24 h-differentiating Th2 cells, with or wi [file mmc4.xlsx]

## Sheet: S3a
RNA-seq of Th1 cells - mRNA name	Total counts	FDR	Fold change Th1 /Th1+ Ezh2 inhibitor	LSMean Th1 24	LSMean Th1 Ezh2 inhibitor
Arrdc3	49.1	0	-3.19	2.38	7.6
Gtf2i	1176.89	0	2.76	124.47	45.07
Fam102a	1263.74	0	2.47	94.72	38.38
Tnfrsf1b	636.86	0	2.15	66.29	30.8
Ucp2	5027.19	0	1.55	425.22	274.12
B4galt5	1467.06	0	1.5	105.18	70.01
Stat3	2724.32	0	1.37	240.64	175.38
Lhx2	31.67	0	-4.43	1.09	4.83
Ece1	774.49	0	1.32	74.02	55.96
Arfip1	460.86	0	1.39	39.82	28.58
Klhl2	358.02	0	1.41	35.26	24.97
Lypla1	890.45	0	1.26	78.37	62.01
Tmem57	423.32	0	-1.36	27.85	37.92
Poc1a	153.84	0	1.62	15.72	9.73
Rab24	356.17	0	-1.35	25.83	34.76
Drg1	915.58	0	1.23	84.16	68.31
Tab1	214.27	0	1.43	19.14	13.34
Midn	989.19	0	-1.2	71.36	85.95
Utrn	339.41	0	-2.03	22.46	45.67
Neat1	1508.37	0	-3.72	54.36	201.95
Actb	42882.9	0	2.69	4817.07	1789.82
Ubash3a	536.96	0	6.88	68.59	9.97
Ubb	13459.7	0	-2.38	790.05	1880.74
Aars	3047.54	0	-1.67	208.93	348.77
Ets1	5984.76	0	1.72	557.19	323.49
Prkcq	928.21	0	1.98	88.68	44.68
Ncl	30854.7	0	1.6	3426.18	2134.72
Hmga1	1019.87	0	1.81	113.48	62.84
Zfp36	752.01	0	-2.17	37.06	80.38
Rcc2	4824.79	0	1.51	494.25	326.49
Smad3	384.56	0	2.29	35.05	15.29
Prdm1	163.78	0	4.84	19.95	4.12
Ikzf1	3475.85	0	1.42	362.54	255.61
Hspbp1	613.13	0	1.8	65.84	36.63
Zdhhc18	1744.83	0	1.38	147.55	107.03
Rasa3	531.06	0	-1.57	24.43	38.26
Vipr1	181.74	0	1.99	16.07	8.09
Tmem107	40.82	0	2.94	3.74	1.27
Trp53i13	91.91	0	-2.09	6.06	12.68
Qsox1	256.55	0	-1.62	15.93	25.8
Tnfrsf25	244.03	0	1.52	25.67	16.85
Abhd10	170.46	0	1.66	16.89	10.18
Itpkb	960.94	0	1.22	73.44	60.06
Gimap1	961.25	0	1.26	80.62	64.06
Tnpo2	1797.65	0	1.2	173.43	144.57
Scap	1010.79	0	1.21	96.01	79.46
Cux2	199.98	0	1.36	13.02	9.54
Msi2	888.04	0	3.05	90.6	29.73
Gm10282	514.04	0	1.72	48.65	28.26
Mapre2	1021.49	0	1.38	75.89	54.81
Lrmp	885.35	0	8.85	91.48	10.33
Eif4ebp2	2835.68	0	2.48	298.19	120.48
Arid5a	1664.26	0	2.48	126.12	50.93
Mgea5	1517.04	0	-2.89	83.27	240.74
Psme3	3183.42	0	2.14	354.01	165.15
Malat1	5353.32	0	-2.78	216.03	601.35
Rap1gds1	1746.33	0	2.22	168.4	75.72
Top2a	6731.82	0	1.95	718.12	368.95
Atf4	4590.47	0	-1.94	286.05	555.48
Zfp706	1531.15	0	2.23	167.25	75.14
Slc41a1	887.19	0	-2.14	51.87	110.95
Ddx39b	4193.07	0	1.67	415.17	248.82
Eif1	2168.64	0	-1.81	140.44	254.29
Rab11fip4	262.91	0	3.81	32.28	8.46
Rnaset2a	584.29	0	-2.27	33.37	75.83
Aff3	911.91	0	1.93	114.65	59.43
Eef1a1	62991.7	0	-1.53	4412.36	6731.01
Odc1	1669.3	0	1.87	190.79	102.16
Cd47	1836.19	0	1.73	177.32	102.65
Ndufs7	456.61	0	2.09	45.12	21.59
Jund	3166.52	0	-1.67	184.21	306.96
Srsf7	2386.4	0	1.58	230.72	145.99
Mthfd1l	1932.43	0	1.52	188.15	124.11
Anln	291.57	0	2.25	31.1	13.83
Osm	266.19	0	2.56	33.41	13.03
Anp32a	3100.76	0	1.55	282.31	181.79
Prmt3	630.93	0	1.83	63.12	34.47
Rab27a	718.79	0	1.93	69.82	36.26
Mars	1857.4	0	1.52	185.64	121.9
Dirc2	91.32	0	-5.53	2.75	15.19
Epc1	533.83	0	-1.81	31.76	57.55
Baiap2	283.07	0	-2.11	15.5	32.67
Hmgn2	572.58	0	1.63	52.93	32.46
Zswim6	306.84	0	-2.01	17.86	35.87
1110004E09Rik	323.21	0	1.88	36.37	19.35
Nfix	109.32	0	2.57	11.97	4.66
Smad7	342	0	-1.65	20.44	33.82
Commd3	265.26	0	1.86	25.05	13.45
Arsb	39.45	0	12.05	2.59	0.21
Hmgn1	1589.32	0	1.4	146.47	104.71
Hist1h1c	95.76	0	-3.97	2.91	11.56
Slc16a6	358.34	0	1.64	38.32	23.31
2410015M20Rik	444.38	0	1.62	41.42	25.5
Ints5	924.4	0	1.38	88.2	63.94
Cct4	3976.12	0	1.29	383.84	297.31
Rps9	10181.5	0	-1.25	776.83	971.46
Lrch1	355.29	0	-1.59	25.27	40.21
Arhgap33	45.58	0	3.05	3.76	1.24
Impa1	855.56	0	1.34	76.74	57.12
Gipc1	381.64	0	1.47	35.53	24.22
Xpo1	3635.67	0	1.3	337.28	260.43
Slfn9	442.69	0	1.49	34.92	23.45
Srebf1	1457.39	0	1.26	127.94	101.22
Hspa8	13287.3	0	-1.21	1100.21	1329.43
Kpna6	730.19	0	1.35	71.26	52.93
Mycbp	222.65	0	1.73	21.81	12.64
Ccdc82	538.08	0	-1.4	37.48	52.65
Csde1	3143.3	0	1.23	285.65	232.75
Tmie	46.34	0	3.11	3.15	1.01
Tnrc18	408.42	0	1.37	40.2	29.32
Dgat1	131.74	0	-1.72	8.23	14.16
Dclk2	272.64	0	1.46	24.81	16.95
Epha2	16.94	0	-5.6	0.35	1.97
Glmn	149.36	0	1.62	16.2	9.99
Capn10	161.74	0	-1.59	12.09	19.27
Rabggtb	1447.8	0	-1.23	115.01	141.25
Rps5	10890.9	0	-1.18	855.29	1013.26
Ift57	116.79	0	1.75	12.96	7.4
Ss18	777.33	0	1.28	70.45	55.24
Heatr5b	392.86	0	1.32	34.42	26
Lemd2	371.28	0	-1.31	27.66	36.17
Slc36a4	283.38	0	1.45	23.45	16.14
Mrpl48	228.39	0	1.5	21.13	14.13
Hyou1	2577.18	0	1.16	237.49	203.88
Sh3bp2	303.09	0	1.36	33.27	24.48
Cenph	242.95	0	1.39	20.68	14.91
Ddx5	10368	0	-1.17	780.56	910.37
Hist1h3i	36.86	0	2.23	3.58	1.61
Ctdp1	689.86	0	-1.29	55.24	71.38
Ibtk	1166.17	0	-1.21	94.45	113.97
Cox19	245.56	0	1.42	23.68	16.72
Bst2	412.86	0	1.3	53.86	41.29
Hist1h3a	40.56	0	2.19	4.02	1.84
Hist1h3c	73.82	0	1.81	6.49	3.59
Rps12	2589.18	0	-1.15	206.51	237.28
Wdr24	431.32	0	1.3	40.19	31.03
Prrt4	17.14	0	3.15	2.11	0.67
Ctcf	2033.82	0	1.16	176.48	152.59
Gga1	436.03	0	1.24	39.09	31.41
Mdp1	291.7	0	-1.31	19.07	24.98
Commd10	217.12	0	1.36	20.47	15.03
Ccr7	8323.15	0	-9.22	226.9	2092.57
2020-09-09	2216.76	0	6.25	234.61	37.55
Ubc	14980.7	0	-3.76	647.84	2435.99
Tgm2	272.05	0	91.68	18.41	0.2
Socs2	1269.24	0	5.5	96.05	17.48
Itgb2	1765.73	0	4.05	185.87	45.88
Agpat3	1767.52	0	4.27	191.9	44.95
Cnn2	2024.22	0	3.43	226.55	66.07
Nfkbia	4637.35	0	-3.35	175.23	587
Coro1a	5275.55	0	3.02	536.95	177.88
Lck	2732.42	0	3.77	288.6	76.47
Klf2	492.73	0	-8.56	8.64	73.94
Hspa1a	2361.97	0	-175.17	1.56	273.03
Ly6e	2528.13	0	3.56	346.48	97.43
Hdac7	2067.31	0	2.94	212.25	72.08
Il4ra	3388.07	0	3.29	239.03	72.67
Ptprcap	1592.39	0	3.82	166.83	43.67
Ccnd3	2767.53	0	3.04	285.86	94.08
Cd2	3283.01	0	3.32	368.02	110.9
Nfatc2	937.84	0	4.03	98.69	24.49
Cxcr4	273.58	0	-13.1	2.65	34.74
Tfdp1	2674.9	0	2.72	298.12	109.5
Rac2	3409.64	0	2.73	312.47	114.47
Socs1	1528.32	0	3.72	142.59	38.29
Ltb	669.58	0	4.7	81.99	17.46
Spag9	897.9	0	-3.38	38.59	130.51
Pfn1	13491.5	0	2.3	1430.44	622.09
Ldlr	774.96	0	4.32	79.4	18.39
Set	4836.79	0	2.33	539.59	231.45
Eif5a	14343	0	2.27	1581.14	698.05
Psmb8	2617.44	0	2.64	313.01	118.76
Cd52	2158.72	0	3.3	224.79	68.05
Kif11	1720.5	0	2.89	189.41	65.55
Ablim1	3321.11	0	2.52	373.1	147.8
Egln3	712.44	0	4.28	78.2	18.28
Hnrnpd	3809.4	0	2.26	378.28	167.72
Nab2	782.82	0	3.4	84.84	24.95
Arhgef1	2738.82	0	2.23	265.92	118.99
Lss	665.27	0	4.05	68.33	16.87
Atf5	313.8	0	-5.47	8.65	47.28
Phf19	409.35	0	3.76	40.67	10.81
Acap1	975.5	0	2.9	76.17	26.26
Csk	2849.82	0	2.18	290.59	133.09
Brd2	5234.58	0	-1.96	325.71	639.73
Cdk4	2991.49	0	2.09	313.98	149.99
Adcy7	1172.25	0	2.49	110.83	44.44
Prkch	1330.87	0	2.33	160.61	69.04
Mafg	1467.72	0	-2.17	88.82	193.11
Heatr1	1729.36	0	2.02	199.46	98.74
Sgpl1	593.19	0	-2.91	27.85	81.04
Bcl11b	1551.38	0	2.14	179.44	83.84
H2-K1	5750.43	0	-1.79	393.15	705.54
Mlec	3598.63	0	1.86	372.07	199.78
Eif3b	5042.82	0	1.78	553.62	311.05
Chpf2	643.83	0	-3.17	31.91	101.16
Xbp1	1720.97	0	2.05	146.04	71.15
Selplg	1263.29	0	2.08	121.29	58.4
Chd7	1785.88	0	1.97	190.8	96.8
Actg1	16105.2	0	1.69	1733.77	1023.33
Ccnd2	8915.8	0	1.67	868.07	521.07
Gata3	2910.7	0	1.95	135.33	69.46
Pim1	6558.72	0	-1.7	433.19	735.66
Dusp5	1692.41	0	-1.95	100.6	196.11
Stra6	167.97	0	12.91	20.68	1.6
Mta1	1182.1	0	2.14	122.49	57.24
Itgav	747.31	0	-2.78	34.36	95.47
Plec	1395.64	0	-1.99	78.47	156.38
Hmga1-rs1	1459.54	0	1.95	168.3	86.14
Tuba4a	2612.67	0	1.85	280.89	151.6
Bcl2l1	2979.61	0	-1.72	208.68	359.6
Kif1b	630.36	0	-2.57	38.74	99.52
Eno1	4878.42	0	1.69	463.06	274.06
Pitpnm2	767.2	0	2.21	85.63	38.71
Clk1	1659.47	0	-2.07	88.92	183.67
2020-09-08	321.05	0	3.52	29.23	8.29
Inpp5d	648.06	0	2.32	59.47	25.58
Spn	2125.15	0	1.78	207.81	116.68
Rnf187	1635.86	0	2.07	167.7	81.14
Tbl3	745.97	0	2.56	88.3	34.53
Nek2	520.82	0	2.27	53.65	23.63
Nefh	800.55	0	2.14	93.81	43.87
Plcg1	1417.75	0	1.92	138.41	72.05
Als2	422.12	0	-3.14	22.05	69.19
Rabgap1l	747.32	0	2.31	71.34	30.93
G3bp1	4757.59	0	1.65	487.88	295.48
Pla2g12a	683.78	0	2.37	55.37	23.37
Tcf7	2442.7	0	1.71	259.64	151.59
Ddx39	2230.77	0	1.85	237.93	128.81
Gm14005	50.75	0	17.23	7.32	0.43
Irs2	310.33	0	-3.17	13.12	41.65
Tmc8	268.61	0	2.96	23	7.76
Rnf213	560.35	0	2.21	67.68	30.65
Tiam1	724.35	0	2.16	51.04	23.65
Celsr1	350.28	0	2.62	33.69	12.86
Lfng	723.09	0	2.16	76.31	35.34
Nhp2	1830.53	0	1.77	199.8	113.07
Patz1	661.79	0	2.06	70.23	34.11
Ptp4a3	868.15	0	2.3	99.97	43.49
Akt2	1218.79	0	1.85	133.3	72.01
Ptprs	959.74	0	2.03	101.97	50.26
Hells	1889.47	0	1.96	197.72	101.13
Nup107	956.52	0	1.88	102.25	54.34
Rcc1	1805.78	0	1.67	197.82	118.37
Myh9	5588.33	0	1.55	580.33	374.29
Etv6	1808.54	0	1.83	182.99	99.73
Pdcd1	227.81	0	3.52	27.12	7.7
Wbp2	741.55	0	-2.07	42.79	88.44
Gcat	250.51	0	3.39	28.94	8.54
Chac1	88.69	0	-6.18	2.33	14.37
Kbtbd11	1161.3	0	2.28	94.41	41.34
Cyc1	1664.19	0	1.67	167.26	99.98
Ubac2	443.73	0	2.47	43.19	17.5
Cish	4610.47	0	1.53	343.64	225.21
2700081O15Rik	487.38	0	-2.1	29.12	61.17
Fkbp5	829.7	0	1.85	86.83	46.93
Bach1	204.29	0	-3.46	8.43	29.14
Kcnab2	1790.47	0	1.76	182.35	103.46
Abtb2	657.92	0	-2.05	39.41	80.75
Zfp703	262.72	0	-2.93	11.07	32.42
Dgka	1070.64	0	1.87	86.88	46.36
Rora	193.26	0	-4.28	7.11	30.42
Cdk2ap1	1173.14	0	1.97	121.7	61.84
Slc29a1	922.44	0	1.91	107.09	55.94
Leng8	1354.4	0	-1.68	87.99	147.51
Nfkb2	2196.95	0	-1.61	162.97	262.83
Hnrnpu	11805.9	0	1.48	1183.15	801.87
Mcm7	3329.14	0	1.49	333.7	223.47
Bysl	1034.51	0	1.77	113.72	64.27
Coro1c	2012.63	0	1.61	204.14	126.78
Rnpep	641.53	0	1.87	59.37	31.72
Il4i1	190.8	0	5.23	7.43	1.42
Recql	409.18	0	2.55	40.24	15.78
Cdkn1b	936.14	0	-2	46.19	92.24
Mrpl52	405.31	0	2	40.35	20.17
Ptgfrn	460.45	0	2.23	49.49	22.24
Hspa5	9530.85	0	-1.45	684.21	990.66
Clec16a	438.1	0	1.97	42.75	21.7
Rgs3	222.55	0	2.67	27.11	10.15
Atf3	981.67	0	-1.75	59.78	104.75
Adamtsl4	116.94	0	7.95	7.58	0.95
Hvcn1	274.55	0	2.97	20.63	6.95
Fzr1	689.85	0	1.77	65.63	37.04
Fcho1	685.48	0	1.89	63.5	33.66
Ddx56	704.8	0	1.83	74.08	40.38
Lrp10	1729.99	0	1.57	161.42	102.51
Pcbp1	6397.35	0	1.45	652.6	448.6
Tubb5	25937.2	0	1.41	2549.88	1809.15
Prex1	595.22	0	1.91	50.93	26.63
Usp36	1440.1	0	1.64	151.6	92.69
Palld	93.17	0	-4.64	3.33	15.44
Nfkbid	821.64	0	1.67	88.68	53.15
Ighg1	178.33	0	5.06	5.76	1.14
Tulp4	2556.44	0	1.47	254.83	173.56
Pmepa1	1073.75	0	1.79	82.21	45.96
Aacs	589.96	0	1.92	60.12	31.37
Ptprf	211.75	0	2.57	23.47	9.14
Nup93	1148.44	0	1.67	119.98	71.68
Trim8	864.86	0	1.62	83.66	51.69
Btbd19	285.43	0	2.35	28.79	12.23
U2af2	2320.82	0	1.55	236.49	152.87
Syf2	671.34	0	-1.75	42.71	74.86
Zmiz1	1512.71	0	1.53	128.67	84.03
Sema4d	1815.46	0	1.54	160.01	103.61
Tuba1c	1954.44	0	1.49	191.55	128.23
Lta4h	637.41	0	1.73	61.91	35.79
Rai1	744.69	0	1.67	79.98	47.93
Skiv2l2	949.46	0	1.65	99.76	60.41
1600014C10Rik	221.95	0	2.59	21.75	8.4
Cyth1	900.12	0	1.72	85.09	49.55
Tbc1d17	286.47	0	-2.16	16.44	35.53
Cyth2	456.26	0	-1.9	27.3	51.95
Klf11	92.25	0	-7.13	2.39	17.04
D5Ertd579e	459.35	0	-1.8	29.84	53.63
Ubap2	1729.08	0	1.5	183.4	122.32
Eprs	3594.46	0	1.39	344.2	248.22
Zfp106	2937.47	0	1.43	290.41	202.74
Uba7	155.87	0	3.45	18.93	5.49
Tapbp	1710.11	0	1.54	204.67	133.19
Gramd1a	1177.69	0	1.55	106.6	68.83
Phf13	377.07	0	-1.86	21.78	40.57
Tmbim6	2995.81	0	-1.41	225.35	317.05
Agap2	521.85	0	1.85	52.93	28.62
Hsp90ab1	60882.8	0	-1.33	4853.91	6438.42
Haus4	290.46	0	2.18	28.78	13.21
Hgs	392.91	0	-1.94	24.82	48.14
Smc4	5125.76	0	1.44	440.46	305.44
Ankrd52	1380.21	0	1.49	142.28	95.74
Zfp740	1157.82	0	-1.54	78.49	121.04
Adora2a	277.87	0	-2.27	16.08	36.43
Gne	264.48	0	2.43	30.13	12.4
Arpc1b	2543.67	0	1.45	230.54	158.54
Lama5	110.09	0	3.8	6.91	1.82
Apeh	516.42	0	1.9	52.84	27.76
Slc35c1	603.89	0	1.68	63.2	37.58
Vps52	427.76	0	1.97	41.19	20.86
Ezr	2899.25	0	-1.4	202.74	283.03
Zbtb7b	750.58	0	1.59	70.72	44.58
Dnajc11	940.65	0	1.65	101.81	61.76
Nol6	962.27	0	1.58	106.08	67.17
Ski	1572.6	0	1.45	157.19	108.68
Galc	133.95	0	-2.57	6.92	17.77
Enc1	753.14	0	-1.63	78.49	128.02
Rcbtb2	136.67	0	2.75	15.23	5.53
Rnf126	946.61	0	1.59	93.96	59.26
Exosc3	715.08	0	1.63	71.15	43.78
Pik3cd	2898.15	0	1.4	277.64	198.49
Scfd2	163.65	0	2.58	17.92	6.95
Hk1	2012.68	0	1.41	187.88	133.62
Pxn	615.07	0	1.64	62.58	38.11
Ptpn11	1884.23	0	1.41	184.98	131.44
Vasp	1544.42	0	1.53	140.22	91.79
Rin3	354.23	0	1.87	32.62	17.45
Ksr1	701.23	0	1.59	75.43	47.59
Il1r2	82.1	0	4.51	3.94	0.87
Tnk2	636.15	0	1.64	57.68	35.19
Mbp	1076.38	0	-1.58	77.85	122.87
Espn	272.93	0	2.11	26.01	12.36
Hs3st3b1	229.99	0	-2.28	13.43	30.58
Bmp7	43.48	0	6.12	3.55	0.58
D030028A08Rik	131.25	0	2.73	14.44	5.3
Gadd45g	317.45	0	1.78	31.03	17.4
Ramp1	82.75	0	3.4	7.31	2.15
Pcnp	939	0	1.57	87.22	55.73
Actn1	1751.13	0	-1.43	151.83	217.01
Fam189b	250.94	0	2.08	22.58	10.84
Cotl1	2077.14	0	1.38	186.18	135.12
Fut7	41.65	0	12.27	5.12	0.42
Coro1b	956.56	0	1.46	78.92	54.15
Foxp1	1501.53	0	1.48	161.29	109.26
Atad3a	1341.92	0	1.46	136.76	93.89
Mnt	481.35	0	-1.77	31.74	56.21
Arhgef3	759.68	0	-1.54	54.27	83.35
Rab11fip3	216.2	0	-1.92	14.06	27.05
Alcam	294.15	0	-1.93	19.81	38.15
Nfil3	1289.81	0	1.44	73.98	51.23
Arrb1	266.77	0	2.38	17.05	7.17
Erg	29.95	0	12.07	2.23	0.18
Rprd1b	945.27	0	1.6	95.44	59.77
Myo1c	643.45	0	-1.51	45.3	68.21
Pcsk4	93.76	0	2.85	10.23	3.59
Tspan9	72.09	0	3.62	4.06	1.12
Ubr2	1245.17	0	-1.46	87.47	128.09
Mettl8	157.64	0	2.51	15.63	6.22
Abcb9	182.19	0	2.07	16.52	7.98
Abcc5	426.39	0	-1.68	27.89	46.96
Dhx37	655.72	0	1.5	70.74	47.17
Rbm38	1456.54	0	1.54	148.24	96.36
Cabin1	966.22	0	1.47	96.64	65.86
Hemgn	28.1	0	9.44	2.57	0.27
Ephx1	98	0	3.97	8.33	2.1
Cuedc1	115.89	0	2.39	10.45	4.38
Irgq	238.19	0	-1.94	15.51	30.14
Hnrnpa2b1	11695.2	0	1.33	1058.9	796.76
Stt3a	1892.4	0	1.37	177.15	129.1
Tcta	68.85	0	-3.24	2.92	9.44
Lmna	193.95	0	-2.01	8.44	16.94
Lig3	742.79	0	1.5	78.63	52.37
Tpst1	286.61	0	1.82	32.33	17.75
Bbc3	79.5	0	-3.68	3.88	14.31
Smc3	1966.14	0	1.31	177.69	135.24
AI480526	87.88	0	-2.86	3.88	11.08
Nfe2l2	448.02	0	-1.69	30.44	51.4
Ywhab	2795.85	0	1.39	256.25	184.06
Farsa	1335.84	0	1.47	132.25	89.98
Vdac2	2482.96	0	1.34	241.63	180.73
Ptma	5901.1	0	1.28	534.76	419.29
Dhx40	344.05	0	-1.68	21.94	36.92
Ccdc134	275.68	0	1.77	25.69	14.5
Foxred2	235.27	0	1.78	24.78	13.96
Mad1l1	252.9	0	1.76	25.65	14.61
Il21r	1012.45	0	1.42	96.52	67.95
Hnrnpf	2747.71	0	1.3	257.18	197.93
Ubr4	2284.8	0	-1.3	188.8	245.23
Cand2	166.03	0	2.31	15.78	6.83
Cerk	344.02	0	1.74	26.8	15.41
Ubr3	733.83	0	-1.48	53.93	80.02
Ybx1	6627.51	0	1.25	603.4	483.81
Aurkaip1	687.31	0	1.45	64.83	44.59
Scarb1	575.46	0	1.46	56.11	38.31
Ap1m1	837.56	0	1.46	82.1	56.14
Rae1	938.21	0	1.46	93.13	63.71
Zc3h7a	858.32	0	-1.46	58.05	84.68
Acot7	1080.15	0	1.42	111.79	78.48
Sla2	105.83	0	2.5	9.3	3.73
Get4	594.97	0	1.45	59.93	41.31
Sytl3	62.37	0	-3.04	3.52	10.71
Prkaca	705.29	0	1.53	60.09	39.19
Snap47	286.08	0	1.77	24.51	13.87
Eif4a1	11708.7	0	1.26	1131.02	898.7
Kif21b	1048.69	0	-1.43	70.97	101.35
Elmo2	639.87	0	1.51	54.45	35.99
Rpia	458.38	0	1.61	45.28	28.07
Idh3b	932.8	0	1.43	86.66	60.5
Trp53i11	390.37	0	1.8	25.27	14.02
Klhl26	177.62	0	1.9	16.64	8.76
Iffo1	153.58	0	-2.11	7.88	16.66
Anks1	409.77	0	1.64	43.58	26.61
Trib1	564.14	0	1.45	40.68	28.08
Kdm2b	1145.76	0	-1.42	86.78	122.91
H2-Ke6	196.06	0	2.03	16.26	8.02
Troap	180.23	0	2.16	20.18	9.36
Lag3	1178.53	0	1.42	99.01	69.5
Eef2	46044.5	0	-1.22	3719.11	4552.44
Rgs10	599.2	0	1.56	42.03	26.92
Arl2	197.8	0	1.83	19.58	10.71
Tbxa2r	47.21	0	3.4	5.54	1.63
Rnf24	102.92	0	-2.55	5.62	14.35
Htra2	690.14	0	1.45	68.89	47.65
Rlf	688.01	0	-1.47	46.39	68.38
Map2k3	1012.77	0	-1.36	71.15	96.66
Gnai2	3365.08	0	1.26	283.33	224.8
Tns1	89.84	0	7.47	9.28	1.24
Prr14	526.36	0	-1.46	35.91	52.25
Atp5o	1148.44	0	1.34	104.58	78.16
Adrb2	47.44	0	-4.95	1.53	7.58
Slc16a3	1039.51	0	-1.44	50.76	72.89
Irf2bp2	1389.45	0	-1.31	88.17	115.73
Maz	2946.79	0	1.27	273.13	214.43
Tlk2	543.61	0	-1.54	36.66	56.35
Zap70	1918.02	0	1.33	168.44	126.76
Yeats2	495.93	0	1.49	47.41	31.85
Xylt2	291.29	0	1.58	25.33	16.01
Clip2	111.36	0	-2.15	6.66	14.34
Uqcrc2	1558.18	0	1.31	143.94	110.25
Mta3	198.9	0	1.71	18.14	10.61
Pgs1	861.25	0	1.35	78.56	58.3
Ddn	26.39	0	8.43	4.48	0.53
Cdc23	519.89	0	1.51	52.11	34.41
Elovl5	930.01	0	1.37	84.52	61.85
Rfx1	465.17	0	-1.47	31.88	46.78
Mbnl2	477.92	0	-1.51	31.13	47.11
Eif4g2	13223.2	0	1.26	1237.69	980.53
Nfatc1	1123.15	0	1.39	106.19	76.53
Nbeal2	651.93	0	1.44	59.36	41.15
Nkain1	16.92	0	8.71	2.35	0.27
Psmd11	1620.79	0	-1.29	130.05	167.97
Socs3	873	0	1.37	70.6	51.71
Nck2	221.33	0	-1.67	14.22	23.72
U2af1	430.11	0	1.5	39.86	26.49
Ccdc88c	598.16	0	1.37	52.82	38.46
Rab8a	1037.77	0	1.35	93.56	69.43
Zfp148	856.41	0	1.36	78.37	57.72
Tnnt2	49.51	0	-3.64	1.71	6.21
Hs6st1	425.44	0	-1.43	31.36	44.9
Plcb4	57.19	0	3.54	5.37	1.52
Eml2	297.3	0	1.54	24.85	16.14
Bcas3	102.66	0	-2.27	6.39	14.52
Crabp2	833.65	0	-1.37	36.26	49.66
Vps18	254.45	0	-1.63	17.38	28.35
Sh3bp4	51.65	0	-3.49	2.36	8.24
Capn2	539.9	0	1.5	38.07	25.42
Dot1l	2137.3	0	1.26	198.8	157.91
Itpk1	427.97	0	1.48	36.01	24.31
Elovl1	734.49	0	1.43	70.79	49.43
Dennd4b	643.99	0	1.39	55.35	39.95
D10Jhu81e	271.19	0	1.55	25.23	16.28
Sbk1	184.48	0	1.84	17.5	9.53
Myo19	302.13	0	1.52	35.32	23.28
Hsdl1	503.32	0	-1.39	38.22	53.01
Stk24	1027.91	0	1.28	99.84	77.82
Os9	679.4	0	1.38	59.27	42.9
Ctsd	1133.15	0	-1.3	86.64	112.23
Slc35b2	369.51	0	1.67	34.14	20.45
Oas3	38.86	0	3.84	5.53	1.44
Prrc2a	4981.75	0	1.21	470.11	389.58
Arl5c	180.68	0	-1.62	11.85	19.15
Tsc22d4	1017.41	0	1.29	93.81	72.76
Pgam5	573.45	0	1.44	59.28	41.12
Tbc1d16	52.11	0	3.17	5.43	1.71
Ankrd37	122.7	0	-1.89	5.77	10.91
Kctd10	901.06	0	-1.31	70.07	91.82
Pkm	20295.2	0	1.19	1756.74	1476.35
Foxo3	709.88	0	-1.37	50.83	69.45
Tap1	2377.85	0	-1.24	260.4	322.96
Slain2	736.15	0	1.34	69.95	52.39
Pdlim7	111.21	0	-1.98	5.15	10.18
Neurl4	852.2	0	1.31	83.78	63.9
Arpc5l	815.69	0	1.31	69.89	53.19
Fam19a3	34.15	0	6.63	1.82	0.27
Adam15	179.46	0	1.75	16.66	9.52
Crip1	125.38	0	-1.85	7.09	13.09
Asna1	677.54	0	1.34	64.15	47.91
Gpam	120.32	0	1.96	13.56	6.93
Tpcn1	193.57	0	1.56	18.18	11.62
Timm44	880.68	0	1.36	84.9	62.21
Ncor2	906.42	0	1.37	86.12	62.93
Man1c1	58.42	0	2.33	6.61	2.83
Nrf1	617.15	0	1.4	57.45	41.06
Sun2	733.35	0	1.3	56.78	43.55
Slc43a2	131.77	0	1.77	11.74	6.62
Tbc1d14	546.13	0	1.39	56.74	40.74
Ppip5k2	735.2	0	1.46	78.17	53.51
Leo1	557.21	0	1.39	55.94	40.21
Cops2	1407.06	0	1.3	130.15	100.49
Icmt	978.28	0	-1.28	77.07	98.76
Cuedc2	213.04	0	1.57	17.2	10.93
BC004004	303.9	0	1.5	26.95	17.95
Slc4a8	96.79	0	1.89	8.69	4.6
Prdm2	975.37	0	-1.27	75.79	96.16
Cnot3	644.65	0	1.38	61.57	44.76
Prr12	484.62	0	1.4	45.51	32.49
Tet3	1425.46	0	1.26	126.41	100.13
Nop56	3527.5	0	1.19	327.18	274.93
Gatad2a	1392.76	0	1.24	126.55	102.37
C1qtnf6	40.49	0	3.59	3.85	1.07
Rabep2	304.62	0	-1.55	21.36	33.01
Capn1	612.8	0	1.36	56.71	41.55
Ubxn11	169.52	0	1.68	15.09	8.99
Pear1	78.54	0	2.17	4.59	2.12
Hook2	118.02	0	1.85	11.91	6.45
St8sia6	201.3	0	1.56	22.88	14.65
Dohh	610.3	0	1.3	61.08	46.82
Pik3ap1	39.51	0	3.04	2.66	0.88
Pde4a	32.98	0	3.06	3.13	1.02
Hadh	513.72	0	1.33	43.61	32.68
Mgll	58.44	0	2.5	2.65	1.06
Hnrnpa0	6257.29	0	1.2	547.69	456.71
Ogfr	1080.89	0	1.24	108.38	87.66
Arl1	735.26	0	1.28	68.68	53.47
Mfsd2a	301.37	0	1.56	26.95	17.33
Wsb1	1488.14	0	-1.29	99.49	128.57
Klhl3	116.13	0	1.88	6.31	3.36
Clk3	1011.31	0	-1.28	74.18	94.76
Ppcdc	232.75	0	1.47	20.88	14.25
Exoc7	288.91	0	1.41	25.77	18.28
Ptger4	758.47	0	-1.33	62.99	83.84
Lrrc41	398.53	0	1.35	38.16	28.35
Xkr5	44.84	0	3.06	3.88	1.27
Eya3	697.55	0	1.3	65.25	50.13
Zranb3	180.4	0	1.62	15.89	9.83
Trex1	242.63	0	-1.45	19.91	28.79
Mapk3	364.13	0	1.38	29.1	21.02
Nphp4	72.42	0	2.07	7.13	3.45
Mrfap1	2971.48	0	1.18	261.93	221.23
Ctsz	1268.49	0	1.26	104.84	83.34
Timp2	109.11	0	1.82	7.62	4.18
Eif3g	1327.59	0	1.24	125.8	101.12
Glod4	383.91	0	1.62	37.07	22.81
2810403A07Rik	701.7	0	-1.28	49.03	62.73
Eml5	273.92	0	-1.4	15.41	21.52
Rpl9	2046.64	0	-1.19	156.73	186.72
Taf4b	335.19	0	-1.44	28.68	41.22
Nrarp	56.23	0	-2.04	3.6	7.33
Dynlrb1	773.77	0	1.3	61.58	47.35
Syngr1	43.61	0	2.53	4.54	1.8
Zfp652	223.48	0	1.46	22.2	15.22
Slc2a8	91.81	0	-1.94	4.13	8.02
Ppp1r9b	786.72	0	1.3	66.75	51.52
Zfp513	240.35	0	-1.45	17.27	25.03
Rab40c	147.19	0	-1.69	9.33	15.74
Runx1	562.77	0	1.32	43.06	32.73
Oaf	39.88	0	-2.35	2.33	5.46
Plscr3	148.81	0	1.68	15	8.91
Tbcd	513.36	0	1.32	50.04	37.86
Lmbr1	36.64	0	2.56	3.84	1.5
Pkp3	141.98	0	1.6	10.82	6.77
Pdgfb	136.79	0	1.62	17.58	10.84
Stat6	1915.32	0	-1.21	154.12	185.94
Pex10	133.2	0	1.58	14.01	8.86
Acsf2	109.66	0	1.69	9.09	5.37
Ahdc1	169.15	0	1.49	15.1	10.13
Irf4	11891.6	0	1.15	1153.73	1002.07
Zfp747	143.22	0	-1.54	11.06	17.01
Rarg	56.77	0	-1.91	2.98	5.69
Ankrd39	143.17	0	1.55	15.01	9.7
Tnfrsf13b	281.7	0	1.4	18.17	12.97
Dbp	47.47	0	2.19	4.23	1.93
Nrp1	37.13	0	2.59	3.58	1.38
Ntng2	41.07	0	2.3	4.05	1.76
Wdr90	588.56	0	1.26	47.01	37.44
Ccdc85c	62.14	0	1.95	7.32	3.76
Notch2	1204.24	0	-1.22	90.4	109.94
Gm20496	52.35	0	1.93	6.31	3.26
Odf2	921.9	0	1.24	81.27	65.33
Nr2f6	98.58	0	1.8	9.63	5.36
Arap1	333.35	0	1.42	29.04	20.44
Lrrc8a	289.62	0	-1.35	20	26.98
Rgs14	164.03	0	1.62	14.57	8.97
S1pr4	245.11	0	1.38	19.29	13.95
Iqce	174.58	0	1.52	17.1	11.29
Mlycd	104.89	0	1.64	7.57	4.62
Usp35	37.6	0	-2.29	1.65	3.79
Fcrl1	15.16	0	3.98	2.16	0.54
Hnrnpl	5998.86	0	1.15	513.2	447.98
Mcat	278.63	0	1.43	27.62	19.35
Eef1d	2426.77	0	1.19	223.88	188.16
Pstpip1	428.94	0	1.27	38.28	30.11
Pla2g6	183.62	0	-1.42	15.19	21.53
Lrrc8b	298.47	0	-1.37	21.98	30.08
Smurf1	326.37	0	-1.34	24.06	32.23
Ddx55	393.68	0	1.29	37.42	28.89
C3	24.94	0	3.14	1.97	0.63
Crat	109.57	0	-1.64	6.3	10.32
Ubxn1	768.24	0	-1.23	56.92	69.81
Cdh23	23.87	0	2.55	2.3	0.9
Dtx1	126.57	0	1.52	12.83	8.47
Sfxn2	85.94	0	1.8	9.85	5.47
Rbbp4	3605.47	0	1.15	322.01	279.28
Nckap5l	191.09	0	1.43	18.81	13.12
Ppp2ca	3400.98	0	-1.17	262.2	306.32
Tmem120b	55.15	0	-2.05	3.62	7.41
Zxdb	129.69	0	-1.51	9.58	14.46
Atp6v0a2	772.12	0	1.25	68.46	54.56
Rpl18a	5672.99	0	-1.15	454.65	521.14
Dock6	51.91	0	2.09	4.91	2.35
Gstt2	300.68	0	1.37	21.16	15.46
Zfp219	450.61	0	1.27	44.04	34.64
Scn1b	27.01	0	-3.63	1.21	4.39
Arl15	118.42	0	1.53	9.42	6.16
Tbc1d4	345.47	0	1.33	25.06	18.84
Ctif	101.3	0	1.62	9.85	6.09
Igsf9	34.47	0	2.19	4.24	1.94
Scrib	1352.85	0	1.17	119.92	102.59
Ppargc1b	92.73	0	1.67	9.58	5.73
Hic1	88.8	0	1.65	9.35	5.65
Cdk13	935.82	0	-1.19	74.08	88.25
Egln1	1253.81	0	1.18	92.19	78.08
E2f6	458.01	0	-1.26	38.17	48.2
Tmem181a	185.25	0	1.4	16.02	11.41
Csf1	46.3	0	2.12	2.42	1.14
Creb3l2	142.55	0	-1.45	6.29	9.12
Josd1	670.93	0	1.23	68.88	55.92
Irf6	19.37	0	-2.43	0.91	2.21
Pdik1l	434.94	0	1.27	39.98	31.53
Ccs	147.24	0	1.43	12.45	8.7
Gtf3c4	780.94	0	-1.21	65.08	78.65
Mns1	136.69	0	1.47	13.38	9.09
Gtf2ird2	153.68	0	1.38	14.43	10.46
Plekha7	107.85	0	1.52	10.61	6.99
Pdzd4	38.79	0	1.89	3.02	1.6
Rab3d	47.18	0	1.91	4.07	2.13
Mcmbp	1431.39	0	1.16	128.33	110.65
Ltbr	17.88	0	2.73	1.48	0.54
Lrp1	20.64	0	3.18	2.96	0.93
Gm20716	1334.17	0	1.19	113.95	95.71
Ccdc84	185.9	0	-1.41	11.75	16.55
Aebp1	13.2	0	2.84	1.3	0.46
Uevld	79.54	0	-1.54	5.95	9.13
Wdr19	27.29	0	-2.34	1.26	2.94
Zcchc2	501.23	0	1.21	47.75	39.54
Hivep3	1495.25	0	13.41	190.9	14.23
Ndrg1	1046.05	0	-13.44	11.39	153.15
Gpr83	723.9	0	19.9	75.06	3.77
Jun	2636.69	0	-18.67	23.32	435.29
Srgn	5576.22	0	-4.68	202.99	950.9
Scd2	11147.7	0	5.89	1259.53	213.92
Izumo1r	977.9	0	11.43	88.87	7.77
Sqstm1	2295.83	0	-6.51	62.94	409.51
Gadd45b	1830.94	0	-6.85	48.46	332.03
Chd3	2233.24	0	5.09	270.14	53.05
Klhl6	841.54	0	7.67	103.69	13.52
Tnfaip3	3181.73	0	-4.22	93.42	394.39
Arhgdib	2783.63	0	3.83	288.55	75.37
Sat1	1686.9	0	-5.15	57.84	297.62
Ccr4	1586.8	0	5.89	101.88	17.3
Treml2	850.28	0	13.28	99.26	7.47
Mt1	596.92	0	-17.49	5.13	89.63
Nup210	3031.47	0	4.19	343	81.89
Fermt3	1885.03	0	4.1	192.47	46.98
Ajuba	265.3	0	23.02	37.07	1.61
Bhlhe40	4252.38	0	-3.03	204.24	619.86
Anxa6	1734.91	0	3.69	205.11	55.57
Rasal3	2322.8	0	4.89	205.85	42.12
Inpp4b	1705.99	0	4.22	177.43	42.06
Ppp1r15a	1035.83	0	-5.2	30.89	160.67
Il2rb	3183.65	0	3.35	356.95	106.67
Ptpn6	1934.51	0	3.52	229.41	65.12
Hspa1b	2389.69	0	-123.14	2.21	271.62
Lta	806.54	0	6.19	122.84	19.86
Spry1	802.76	0	-9.14	16.59	151.58
Batf	1585.22	0	3.8	108.08	28.44
Fam129a	1188.15	0	-4.63	51.6	239
Rab11fip1	1107.35	0	-4.8	31.21	149.97
Dusp1	507.37	0	-8.43	9.66	81.45
Fosl2	1264.55	0	-3.7	45.94	169.93
Klf6	2056.16	0	-3.8	88.72	337.1
Ptpn1	2921.41	0	3.1	316.46	102.24
Ahnak	1297.51	0	-4.06	54.5	221.27
Pnrc1	1091.92	0	-3.87	39.44	152.62
Plk1	658.31	0	6.59	84.88	12.87
Lcp1	7102.71	0	2.79	803.99	288.28
Lif	3811.11	0	2.74	484.58	176.87
Rassf5	1636.66	0	3.61	137	37.96
Prps2	999.15	0	3.88	118.57	30.54
Trp53inp1	987.49	0	-7.6	24.53	186.37
Hemk1	1128.02	0	3.98	83.68	21.02
Gm15725	3247.79	0	2.87	379.11	131.99
Clic4	3020.57	0	-2.97	177.71	527.44
Vars	3528.73	0	2.66	387.99	145.82
Nr4a2	490.38	0	-10.77	7.57	81.53
Ecm1	1144.9	0	5.1	79.35	15.56
Ier5	1280.83	0	-3.7	47.01	174.15
Glud1	2956	0	-2.74	156.73	429.94
Igfbp4	649.29	0	5.41	68.43	12.66
Shmt1	1278.55	0	3.23	157.35	48.74
Ube2c	659.16	0	6.59	75.41	11.44
Cyb5b	2168.83	0	2.95	254.53	86.14
Rhob	631.28	0	-6.1	18.59	113.43
Ergic1	658.19	0	4.46	77.04	17.29
Lcp2	2533.33	0	2.82	208.1	73.83
Ccnb1	604.47	0	4.34	68.57	15.8
Il6ra	572.28	0	5.28	59.36	11.23
Scd1	684.56	0	4.83	66.09	13.67
Il2	1594.91	0	-3.07	72.88	223.45
Gimap3	2585.47	0	2.62	252.36	96.45
Dock8	1388.46	0	3.05	124.96	40.94
Il27ra	847.51	0	3.64	84.22	23.16
Limd2	2687.67	0	2.83	271.43	96.02
Rasgrp1	1351.08	0	3.4	128.17	37.74
Ubtf	2168.12	0	2.81	244.82	87.18
Gbp5	1654.16	0	-3.43	129.17	443.53
Gm1821	6096.94	0	-2.37	359.47	850.94
Arhgap19	462.22	0	4.8	56.07	11.69
Jak3	2075.85	0	2.64	197.15	74.6
Elovl6	457.79	0	6.3	54.53	8.65
Myo6	2014.98	0	4.69	67.94	14.49
Nucb1	1712.25	0	2.78	153.32	55.06
Stat4	546.71	0	-4.66	23.24	108.32
Atp2a3	1519.53	0	2.75	124.66	45.41
Cenpa	696.04	0	4.18	74.08	17.71
Pml	1210.95	0	3.03	156.78	51.81
Cd6	2290.94	0	2.55	286.23	112.07
Ccng2	432.91	0	-5.81	10.15	58.97
Lgals9	496.78	0	3.97	59.79	15.05
Ccna2	2138.83	0	2.56	228.6	89.28
Dusp4	1615.26	0	-2.54	74.06	188.38
Aurka	568.57	0	4.62	68.82	14.88
Pros1	634.58	0	4.58	49.66	10.85
Tmem173	1045.69	0	4.99	139.15	27.89
Ftl1	3292.01	0	-2.72	151.45	411.77
Zfand5	1180.13	0	-3.01	57.19	172.24
Ehd1	1392.52	0	-2.89	73.26	211.43
Anxa2	367.8	0	-8.44	8.54	72.1
Fos	537.34	0	-9.42	7.7	72.52
Hspa4l	765.55	0	-4.36	32.18	140.31
Pck2	374.6	0	-5.07	11.32	57.41
D630039A03Rik	220.44	0	17.86	13.96	0.78
Cad	3493.36	0	2.86	435.01	152.22
Bcl3	432.91	0	5.1	51.01	10.01
Mthfd1	1433.49	0	2.63	171.95	65.38
Asb2	193.29	0	29.2	14.34	0.49
Heatr3	1127.54	0	2.9	131.31	45.34
Ikzf3	1900.33	0	2.63	190.49	72.4
Itgb3	1051.13	0	3.93	35.4	9
Malt1	1259.44	0	3.15	122.4	38.88
Pde4b	578.86	0	-3.85	23.45	90.33
Traf1	1314.67	0	-2.71	61.51	166.44
Sdc4	224.23	0	-9.16	4.95	45.34
Rgs2	318.92	0	-13.12	4.54	59.58
Hsf2	744.26	0	-4.42	29.08	128.51
Eif4ebp1	523.15	0	-4.75	18.49	87.9
Ftl1-ps1	1410.92	0	-2.82	63.45	178.78
Ier3	315.36	0	-14.12	3.85	54.4
Gm8797	2156.77	0	-2.38	127.18	302.51
Atic	2184.37	0	2.3	254.23	110.59
Efhd2	1536.32	0	2.47	169.09	68.51
Galk1	1160.36	0	3.4	119.19	35.07
Gm15590	1269.62	0	-2.71	59.93	162.69
Nf2	1531.52	0	2.61	157.15	60.24
Tk1	868.46	0	3.45	85.36	24.77
Wdr1	3047.5	0	2.26	323.48	143.18
2410006H16Rik	575.64	0	-3.99	22.52	89.96
Mybbp1a	6426.96	0	2.03	764.25	377.3
Il12rb1	1083.1	0	3.79	129.7	34.24
Cyp51	1449.05	0	3.12	152.3	48.75
Mt2	672.15	0	-105.75	1.1	115.81
Nme1	1806.19	0	2.34	190.3	81.19
Cdc20	686.51	0	3.08	80.24	26.03
Tnfrsf8	356.84	0	13.82	22.76	1.65
Cd3e	1804.22	0	2.39	196.01	81.85
Stk4	3254.9	0	-2.24	213.38	478.1
Ssbp4	339.68	0	6.37	40.51	6.36
Bnip3l	1099.54	0	-2.84	44.49	126.52
Asns	670.71	0	-3.63	30.47	110.49
Eno3	511.57	0	3.86	63.06	16.34
Gm9531	2574.17	0	2.19	294.57	134.38
Oxct1	1577.93	0	2.38	142.61	59.91
Btg1	2172.7	0	-2.48	112.55	279.57
Tgif1	716.14	0	-5.1	24.51	125.01
Ppp3cc	364.66	0	5.09	32.05	6.3
Mogs	2426.83	0	2.5	292.59	117.04
Cd4	2465.39	0	2.58	255.8	99.01
Gm10184	1384.91	0	2.72	163.52	60.04
Ghitm	3121.67	0	-2.18	191.51	417.96
Cndp2	1241.65	0	2.47	133.89	54.24
Gm7390	924.17	0	2.92	107.01	36.7
Gart	2158.25	0	2.27	268.3	118.02
Ptpn7	1933.12	0	2.31	176.97	76.58
Tmem97	564.82	0	3.32	68.26	20.58
Fosb	794.91	0	-45.8	3.08	141.03
Basp1	210.18	0	-7.54	5.5	41.48
Lgals3bp	300.88	0	5.43	46.39	8.54
Pde7a	997.66	0	-3.16	52.01	164.21
Atp1b1	545.08	0	-3.44	22.2	76.33
Laptm5	3085.16	0	2.49	285.63	114.67
Lat	1452.48	0	2.62	154.18	58.92
Ranbp1	3253.17	0	2.14	360.71	168.29
Prkca	2219.72	0	2.31	232.48	100.47
Gm10259	1144.7	0	2.74	135.33	49.36
Carhsp1	594.82	0	-3.27	24.47	80.12
Bub1b	1209.71	0	2.6	135.08	51.86
Tcof1	2337.02	0	2.23	255.75	114.69
Zfp280b	1878.58	0	2.36	201.21	85.2
Casz1	180.55	0	-12.73	2.95	37.56
Klhl24	407.76	0	-4.68	13.46	62.96
Mxd4	276.71	0	-6.13	6.1	37.36
Hbp1	209.88	0	-8.66	3.93	34.01
Foxp3	793.81	0	2.77	66.58	24
Tpx2	1183.17	0	2.87	129.03	44.9
Cflar	1820.34	0	-2.42	86.98	210.66
Serinc1	1005.16	0	-2.69	55.08	148.28
Slc38a2	3847.08	0	-2.27	224.61	510.12
Bri3bp	948.54	0	2.66	108.33	40.67
Gm9523	470.85	0	3.55	64.04	18.03
Zdhhc3	1229.17	0	2.42	127.48	52.58
Acsl5	1298.55	0	2.38	147.62	62.12
Rps6ka1	991.29	0	2.56	101.94	39.78
Anp32e	5443.19	0	2.02	481.82	238.96
Ly6a	861.01	0	4.5	166.29	36.96
Casp6	582.66	0	3.11	38.75	12.45
Gimap7	523.37	0	3.42	64.02	18.71
Pim2	2342.35	0	2.24	257.15	114.66
Tsc22d2	904.84	0	-2.68	42.08	112.65
Vav1	925.14	0	2.62	96.03	36.6
4933404O12Rik	512.92	0	3.51	61.97	17.65
Gm17087	1199.42	0	3.02	148.5	49.22
Hmgcs1	1805.43	0	2.26	178.05	78.91
Ets2	956.36	0	-2.77	47.19	130.94
Tomm40	1718.79	0	2.22	195.15	87.82
Aplp2	710.15	0	-2.87	36.93	106.07
Eno2	338.57	0	-4.48	10.26	46
Tnfrsf18	2447.22	0	2.2	212.31	96.67
Rragd	374.97	0	4.65	25	5.38
Gm12328	1250.23	0	-2.38	73.37	174.87
Dhcr24	1618.03	0	2.44	168.83	69.21
Cenpe	824.03	0	3.36	93.57	27.86
2810474O19Rik	538.59	0	-3.09	28.37	87.64
Tnpo1	3050.5	0	2.11	346.47	164.17
Fmnl1	1624.82	0	2.16	149.96	69.3
Ypel5	261.86	0	-7.61	5.31	40.43
Srm	1807.35	0	2.5	226.91	90.72
2020-09-01	1552.73	0	2.37	159.6	67.36
Igsf23	206.35	0	6.41	12.23	1.91
Cbx6	810.33	0	2.58	87.26	33.87
Grap2	482.78	0	3.37	48.5	14.38
Sumo3	1929.39	0	2.17	204.42	94.06
Mir22hg	148.14	0	-15.66	1.67	26.19
Serpina3g	635.2	0	4.3	49.16	11.44
Ldha	17284.7	0	1.85	1687.83	913.71
Gm4750	2101.81	0	2.81	241.25	85.89
Grk2	2607.95	0	2.15	238.69	111.12
Ccnd3-ps	408.4	0	3.43	45.88	13.38
Prr11	278.85	0	4.51	30.29	6.72
Alpl	354.34	0	5.56	47.64	8.57
Mat2a	3516.13	0	2.13	395.62	185.85
Angptl2	86.09	0	28.5	9.48	0.33
Cd69	1269.79	0	-2.72	79.66	216.36
1110032F04Rik	595.82	0	2.91	56.55	19.41
Trac	1774.19	0	2.05	168.33	82.24
Icos	5150.87	0	1.98	400.9	202.87
Slc25a12	633.69	0	3.84	51.27	13.34
Lyar	1944.61	0	2.02	216.42	107.24
Cd24a	1118.35	0	-2.56	48.8	124.95
Sh2d2a	1652.67	0	2.41	155.73	64.54
Noc4l	975.97	0	2.57	117.04	45.51
Eif4g1	7221.45	0	1.87	803.45	428.99
Cd44	1781.74	0	-2.48	95.82	237.69
Arhgap45	1614.45	0	2.17	128.55	59.37
Kpna2	815.9	0	2.69	95.6	35.51
Pa2g4	4630.24	0	1.99	522.07	262.95
Tnfsf4	163.05	0	-10.71	3.85	41.23
Serpinb9	843.34	0	-2.85	59.43	169.55
Ubxn4	1400.04	0	-2.19	80.97	177.49
Gch1	221.48	0	-6.09	6.06	36.92
Macf1	1756.56	0	2.46	185.79	75.61
Thy1	2769.77	0	2.01	252.9	125.71
Dnajb9	248.85	0	-5.54	7.46	41.33
Slc25a13	268.03	0	4.71	32.41	6.88
Celf2	1324.28	0	2.56	131.08	51.27
Impact	527.97	0	-3.83	22.88	87.56
Pif1	119.72	0	9.74	12.71	1.3
Nr4a1	2055.25	0	-2.11	108.82	230.1
Rrp12	1073.14	0	2.34	119.16	50.96
Ncoa3	3207.09	0	1.9	271.55	143.24
Ramp3	163.01	0	-15.42	2.24	34.59
Prpf8	5288.57	0	1.8	569.55	317.11
Espl1	1015.08	0	2.37	118.31	49.96
Cyb5a	740.15	0	2.47	62.59	25.36
Syngr2	1870.25	0	2.17	192.95	89.05
Zfp512b	838.37	0	2.48	86.03	34.72
Zswim4	436.02	0	-3.73	17.23	64.28
Tubb2b	201.31	0	-7.35	5.18	38.06
Cluh	2194.56	0	2.01	259.41	129.31
Zc3h7b	632.63	0	2.7	74.05	27.48
Heca	814.31	0	-3.03	34.93	105.94
Tnfsf8	925.6	0	-2.79	40.69	113.57
Trib3	190.72	0	-14.62	2.21	32.29
Il24	82.43	0	27.47	9.14	0.33
Vcp	5037.09	0	-1.84	344.43	632.54
Rtn4	1107.34	0	-2.36	64.98	153.25
Zbtb10	117.64	0	-14.98	1.65	24.68
Smyd5	1263.52	0	2.18	131.56	60.44
Mbnl1	4543.37	0	2.04	472.19	231.51
Phb	1232.85	0	2.4	145.02	60.4
Aes	1804.77	0	2.13	164.74	77.2
Man2a2	1016.38	0	2.46	110.09	44.75
Nolc1	3675.59	0	1.86	434.84	233.94
Lrpprc	1045.5	0	2.19	113.8	52.07
Gabarapl1	411.55	0	-3.9	19.21	74.98
Phb2	3478.97	0	1.83	369.25	201.46
Prpf31	1107.57	0	2.12	119.68	56.46
Nxpe3	395.55	0	3.36	34.04	10.13
Ighm	1074.96	0	2.26	80.5	35.68
Incenp	1413.59	0	2.19	152.81	69.72
Scyl2	773.27	0	-2.49	45.21	112.48
Dock2	1423.6	0	2.16	144.48	66.76
Cd5	1444.22	0	2.15	165.89	77.14
Galnt6	1175.91	0	2.4	113.84	47.36
Serpinb6b	522.04	0	-3.49	25.03	87.39
Stk39	572.99	0	3.47	74.11	21.34
Nedd9	972.42	0	-2.49	49.53	123.4
Slc14a1	96.89	0	20.63	11.27	0.55
Fyb	1174.35	0	2.24	85.81	38.37
Parp1	2357.33	0	1.9	251.36	132.01
Sesn2	456.75	0	-4.29	16.42	70.47
Cdkn1a	623.06	0	-2.72	30.15	82.08
Prdx6	1287.39	0	2.04	164.85	80.84
Paip2	1261.33	0	-2.15	72.19	155.13
P2rx7	155.09	0	11.74	21.92	1.87
Lasp1	1531.92	0	2.15	119.23	55.57
Fam49b	1785.2	0	1.93	162.29	84.17
Itih5	415.67	0	53.68	43.36	0.81
Hlcs	307.48	0	3.85	42.94	11.14
Cinp	737.27	0	2.36	81.51	34.54
Dnmt1	4130.32	0	1.76	428.69	243.13
Zhx2	580.09	0	-3.17	28.75	91.1
Aurkb	1132.73	0	2.65	126.95	47.87
Hmmr	558.99	0	3.16	59.67	18.88
Ldha-ps2	1647.78	0	2.03	165.1	81.31
Nat10	998.78	0	2.22	118.14	53.12
Pfas	1985.99	0	2.07	233.39	112.83
Kif20a	741.35	0	2.56	84.31	32.93
Cbx3-ps6	1004.41	0	2.35	103.36	44.05
Gspt1	3218.93	0	1.95	345.62	177.12
Spcs3	3315.53	0	1.96	308.98	158.01
Sfxn1	1501.85	0	2.61	170.31	65.35
Fkbp4	3397.43	0	1.84	368.26	199.62
Cd3g	699.73	0	3.34	71.48	21.43
Eif4enif1	2288.37	0	1.91	241.68	126.68
Iqgap2	275.37	0	4.29	33.19	7.74
Cblb	2268.27	0	-2	164.8	329.76
Arf3	2409.64	0	2.19	260.46	118.89
Ak2	2999.44	0	2.05	269.75	131.64
Emp1	239.8	0	-4.73	6.55	30.95
H2-D1	9153.05	0	-1.7	634.49	1080.46
Hist1h2ap	1523.15	0	2.77	142.69	51.6
Vgll4	638.05	0	-2.47	35.11	86.75
Sh3kbp1	855.08	0	2.24	83.56	37.3
Wdr46	845.44	0	2.44	92.6	37.98
Mir155hg	297.85	0	-3.75	13.12	49.24
Arap2	744.29	0	-3.13	38.72	121.02
Sod1	2066.11	0	-1.91	130.05	248.15
Mob3a	1056.17	0	2.32	122.94	52.94
Eftud2	2214.89	0	1.91	240.23	126.08
Idh3a	1312.14	0	2.16	147.28	68.33
Gm12919	437.11	0	3	50.63	16.85
Dpy19l3	271.73	0	3.92	25.44	6.49
Vcp-rs	5592.67	0	-1.73	400.98	695.56
Sertad1	295.96	0	-3.42	10.34	35.4
Hivep1	1114.72	0	-2.09	72.44	151.19
Hnrnpll	1256.55	0	2.06	128.73	62.47
Gm8991	1376.52	0	2.05	143.46	70.07
Capzb	2749.7	0	2.03	243.06	119.7
Sdf2l1	957.83	0	2.13	97.55	45.73
Noc2l	2391.58	0	2.01	272.07	135.45
Gm7666	1349.71	0	2.13	155.04	72.9
Arhgap15	342.32	0	3.08	33.72	10.95
Ptk2b	797.9	0	2.45	91.27	37.31
Slc7a1	3136.23	0	-1.8	209.85	378.67
Sash3	1069.08	0	2.11	96.47	45.62
Rxra	888.27	0	2.77	57.22	20.63
Lgals1	959.57	0	2.11	73.35	34.71
St6galnac4	924.71	0	2.26	149.94	66.44
Hipk2	593.54	0	2.57	46.06	17.94
Birc5	931.51	0	2.25	98.23	43.61
Prmt1	2876.83	0	2.04	323.33	158.28
Gm4735	5558.77	0	1.78	548.92	309.05
Gm8464	569.16	0	2.82	67.81	24.05
Vps37b	624.58	0	-2.5	33.32	83.22
Ubald2	926.67	0	-2.19	56.26	122.99
Ifrd2	1128.46	0	2.33	136.36	58.61
Tubb2a	251.77	0	-4.58	10.01	45.79
BC085271	855.13	0	2.2	94.48	42.85
Gm5593	269.35	0	3.99	32.47	8.13
Cdca7	1400.1	0	2.1	147.01	69.86
Serpine1	172.94	0	-47.34	0.56	26.38
Map4k1	497.48	0	2.82	55.43	19.65
H2-Q4	4272.6	0	-1.84	299.02	549.18
3110043O21Rik	274.07	0	-4.79	9.18	44
Nfat5	2513.24	0	-2.14	160.07	342.09
Ifng	589.06	0	3.89	104.09	26.78
H2afy	2893.07	0	1.75	275.87	157.89
Gm5855	3039.75	0	1.79	297.45	166.48
Gm12960	1434.8	0	2.05	149.77	73.06
Jak2	3568.6	0	-2.08	170.68	354.5
Fam78a	670.29	0	2.64	75.97	28.73
Grk6	1540.91	0	2.09	163.63	78.3
Eno1b	6999.08	0	1.74	672.89	387.3
Rbpsuh-rs3	1602.63	0	2.12	100.44	47.47
Hcfc1	3177.24	0	1.76	345	196.56
Ankrd27	745.04	0	2.35	83.11	35.43
Sdhb	896.54	0	2.15	92.9	43.27
Ddx27	1575.32	0	1.95	172.39	88.34
Csf2rb	127	0	8.05	11.33	1.41
Sh2d3c	244.02	0	5.41	23.6	4.36
Rrp1b	1609.38	0	1.96	184.51	94.28
Suclg2	562.06	0	2.73	64.13	23.49
Dennd5a	1320.81	0	-2.09	70.54	147.66
Hk2	3016.37	0	1.77	314.72	178.18
Isoc1	544.69	0	2.88	64.48	22.4
Stoml2	847.93	0	2.2	91.61	41.55
Gzmb	947.37	0	2.76	94.79	34.31
Ckap2l	523.96	0	2.72	55.85	20.57
Dusp16	226.7	0	-3.96	9.2	36.43
Arhgap4	451.98	0	2.93	33.76	11.52
Amd1	1221.12	0	2.05	129.57	63.14
Pip4k2b	839.36	0	2.36	89.66	38.02
Dusp10	792.73	0	-2.27	32.99	74.74
Plek	236.12	0	-3.78	7.71	29.14
Sqle	804.39	0	2.15	78.4	36.54
Serinc5	393.22	0	-3.46	17.88	61.87
Arhgap17	392.59	0	-2.82	18.67	52.72
Amd2	975.65	0	2.02	101.05	49.93
Srf	810.62	0	2.32	95.87	41.41
Akt1	1857.08	0	1.85	194.32	105.3
H2-Q6	2325.11	0	-1.89	160.03	302.29
Snu13	1663.29	0	1.9	178.9	94.24
Prkcb	411.71	0	2.89	37.75	13.07
Aspm	539.46	0	2.38	55.59	23.4
RP23-80D20.2	741.22	0	2.37	90.17	38.01
Nup205	2026.13	0	1.88	221.18	117.93
Hnrnpa3	1381.86	0	1.92	127.87	66.45
Serbp1	12509.9	0	1.62	1325.99	819.04
Cpsf3	549.35	0	2.76	56.78	20.58
Gm7823	316.43	0	3.4	38.51	11.32
Prpf19	1736.3	0	1.84	190.2	103.19
Gm5297	1686.9	0	1.88	188.96	100.63
Maf1	620.02	0	-2.23	36.06	80.56
Ipo4	1013.66	0	1.96	108.41	55.42
Fh1	1079.41	0	2.06	115.27	55.92
Slc6a9	100.78	0	-8.94	2.29	20.45
Gm12164	388.54	0	-2.95	16.76	49.4
Lrrc32	538.13	0	2.5	39.77	15.91
Otud1	175.47	0	-6.05	4.32	26.12
Gm6793	1936.86	0	1.93	197.63	102.22
Itgb7	510.67	0	3.04	52.3	17.23
Tex2	629.57	0	2.33	65.49	28.05
Ftl2-ps	553.42	0	-2.58	27.03	69.84
Ccser2	563.83	0	-2.68	28.73	77.01
Fasn	5426	0	1.76	593.18	336.8
Stx5a	481.5	0	-2.72	23.14	62.85
Nr1d2	246.89	0	-3.93	10.85	42.66
Il13	267.92	0	5.38	21.68	4.03
Bop1	1348.91	0	2.34	161.12	68.87
Nomo1	1268.3	0	1.93	135.94	70.5
Myo10	352.31	0	-3.04	17.07	51.92
Gm8822	3176.93	0	1.76	310.27	176.17
Cdk1	1164.72	0	2.23	120.88	54.2
Ripk3	466.13	0	2.47	42.14	17.09
Ikzf2	1045.06	0	2.01	87.05	43.29
Nudc	1429.63	0	1.94	159.57	82.06
Dnmt3a	1520.16	0	1.95	154.94	79.51
Mki67	6539.92	0	1.81	640.73	353.63
Sptan1	2500.59	0	-1.77	173.01	306.48
Pclaf	1377.33	0	2.06	131.5	63.8
Ogdh	2330.9	0	1.86	239.9	129.1
Tuba1b	9035.15	0	1.77	934.46	527.45
Kpnb1	9023.55	0	1.61	972.55	604.42
Fxyd5	1161.44	0	1.93	107.89	55.95
Senp1	1463.36	0	1.93	136.44	70.57
Zfc3h1	856.66	0	-2.21	45.35	100.13
Oser1	543.38	0	-2.5	28.56	71.27
Themis	629.03	0	2.67	70.43	26.36
Irf8	2481.23	0	1.91	449.06	235.09
Pxmp4	242.56	0	4.2	21.45	5.11
Ulk1	448.05	0	-2.77	22.69	62.88
Eif5al3-ps	1352.21	0	2.34	156.84	67.02
Lap3	695.7	0	2.2	80.02	36.43
Hnrnpab	13482.8	0	1.61	1399.49	870.63
Pum3	1169.76	0	1.96	128.59	65.53
Psmb10	369.42	0	2.89	42.77	14.78
Lpp	186.6	0	4.46	18.15	4.07
Car12	333.5	0	3.46	41.78	12.08
Tob1	305.07	0	-3.76	11.2	42.12
Gemin4	447.5	0	3.05	59.91	19.64
Me2	983.16	0	2.03	96.74	47.77
Igf1r	523.75	0	-2.59	31.08	80.55
Rapgef1	2012.44	0	1.77	214.96	121.44
Banf1	2033.7	0	1.75	206.04	117.99
Il2ra	12933.9	0	1.71	1053.14	614.08
Slc3a2	1810.87	0	-2.06	110.48	227.15
Rbm19	563.92	0	2.28	66.8	29.29
3110082I17Rik	351.02	0	2.86	44.67	15.63
Npepl1	931.76	0	2.11	102.06	48.42
H2-T24	167.19	0	5.3	27.78	5.24
Klf4	144.22	0	-25.76	1.35	34.75
Stard4	955.04	0	2.05	85.51	41.81
Lmnb1	2227.16	0	1.7	224.42	131.75
Mbd3	1610.84	0	2	173.07	86.47
Skap1	504.41	0	2.81	41.86	14.91
Bcl2a1b	289.68	0	-3.07	17.28	53.02
Ccnh	318.11	0	3.16	35.78	11.32
Cd274	724.43	0	-2.2	56.19	123.5
Itgal	2236.88	0	1.89	227.27	120.24
Nup37	300.78	0	3.1	36.44	11.74
Nisch	2066.95	0	1.79	198.4	110.63
Taok3	808.56	0	2.32	81.41	35.12
Camkk2	272.56	0	3.48	28.66	8.24
Prc1	616.93	0	2.22	68.03	30.69
Insig1	1044.61	0	2.13	103.79	48.8
Slc25a23	167.25	0	4.87	17.59	3.61
Nuf2	624.24	0	2.35	60.42	25.75
Gusb	671.67	0	2.35	74.62	31.77
Snrnp200	2403.35	0	1.72	263.81	153.64
Gm20594	1773.13	0	-2.62	75.5	198.14
Tnfsf11	332.99	0	-2.93	18.11	53.12
Gnpat	781.55	0	2.17	85	39.12
Rbpj	1601.46	0	2.16	93.9	43.39
Mcm2	3612.48	0	1.65	353.58	214.88
Ndst1	376.46	0	3.19	43	13.49
Gpm6b	152.8	0	9.86	10.6	1.07
Dnah8	253.35	0	4.32	17.85	4.13
Gm9755	1268.47	0	1.86	130.8	70.48
Ankrd13b	419.59	0	2.42	50.6	20.9
Gemin5	997.19	0	2.06	115.4	55.93
Urb2	1213.73	0	2.02	144.39	71.51
Man1a	2064.72	0	-1.83	109.67	200.84
Cd3d	770.38	0	2.02	73.11	36.12
Cd3eap	539.67	0	2.53	61.71	24.37
Gar1	973.52	0	1.95	107.5	55.23
Gm8566	1568.74	0	-1.94	98.05	190.39
Kif20b	595.3	0	2.45	65.56	26.78
C330027C09Rik	696.99	0	2.35	70.54	29.97
Suco	665.71	0	-2.31	31.92	73.68
Calcoco1	117.39	0	-6.58	2.86	18.83
Apbb1ip	490.98	0	2.45	54.18	22.08
Nbr1	628.14	0	-2.16	37.36	80.54
Gm12715	2974.29	0	1.77	334.75	189.27
Ak3	408.33	0	2.36	38.45	16.26
Uck2	2578.95	0	1.66	275.26	166.22
Cd48	702.46	0	2.64	61.37	23.27
Trerf1	202.73	0	5.15	15.69	3.05
Ptpn4	967.48	0	-2.11	48.85	103.06
Mgat1	778.18	0	2.09	85.79	41.1
Pdcd11	1501.32	0	1.86	176.63	95.02
Thada	446.12	0	2.74	56.39	20.55
Tax1bp1	1549.43	0	-1.93	99.5	191.88
Cdk6	1810.21	0	1.94	173.57	89.45
Mxi1	334.32	0	-2.75	14.89	40.96
Rmdn3	469.68	0	2.38	63.87	26.85
Calm3	2153.58	0	1.99	218.11	109.51
Saraf	715.46	0	-2.19	40.2	88.1
Dars	1021.85	0	1.95	98.73	50.7
Dctd	306.79	0	2.92	37.43	12.82
Ddx21	6792.09	0	1.58	738.05	468.47
Nudcd2	892.71	0	2.15	96.76	44.93
Nsmce1	502.62	0	2.37	43.53	18.36
Ppp1r14b	854.11	0	2.01	91.57	45.51
Mdn1	1857.94	0	1.92	224.83	117.12
Snhg12	895.9	0	-2.15	54.04	116.37
Hexim1	1597.81	0	-1.76	102.42	180.62
Got2	1735.81	0	1.79	183.61	102.38
Ccl22	1163.64	0	2.08	35.87	17.25
Zbtb21	459.27	0	-2.66	24.46	65.01
Sapcd2	175.03	0	5.91	20.02	3.39
Ly75	1409.43	0	-1.83	102.07	186.53
Lrp8	589.42	0	2.13	59.58	27.95
Bms1	1641.64	0	1.86	181.2	97.2
Tecpr1	550.81	0	-2.29	27.07	61.92
Ssrp1	5096.04	0	1.72	517.78	300.7
Idh2	500.97	0	2.18	54.83	25.12
Tmco4	457.31	0	2.33	50.42	21.65
Gm5552	163.56	0	-5.44	5.58	30.36
Slc38a1	2650.88	0	1.66	258.14	155.63
Nsun2	3470.74	0	1.74	385.66	221.86
Asrgl1	234.78	0	3.39	21.83	6.43
Gbp2b	2609.36	0	-1.95	296.93	578.05
Wdr43	2281.05	0	1.76	251.1	142.88
Ppp1r7	856.27	0	1.97	93.18	47.18
Sephs2	1231.45	0	1.86	135.37	72.88
Cfl1	11099.9	0	1.63	1125.97	692.33
Ipo5	5157.66	0	1.59	530.56	333.28
Dkc1	2530.69	0	1.85	287.97	155.28
Med14	1048.41	0	2.07	113.5	54.71
Rrm1	3276.81	0	1.65	332.93	202.16
Ppp5c	1373.85	0	1.87	154.22	82.32
Pdlim1	546.95	0	-2.13	26.76	57.13
Anxa7	550.11	0	-2.31	34.5	79.85
Dhcr7	416.21	0	2.5	41.31	16.5
Ran	5126.5	0	1.55	501.56	323.61
Mfng	470.37	0	2.44	51.56	21.17
Zfpm1	465.72	0	2.35	64.19	27.37
Ncf4	287.97	0	3.28	26.44	8.06
Tspan4	101.07	0	7.58	13.04	1.72
Cdc25b	561.81	0	2.31	53.95	23.36
Nfx1	1779.63	0	1.87	164.42	87.94
H2afv	303.57	0	-2.87	13.71	39.39
Chst2	560.63	0	2.28	69.9	30.62
Slc25a5	5173.99	0	1.63	522.19	319.42
Ppa1	1294.24	0	1.83	152.73	83.3
Pttg1ip	507.34	0	-2.29	27.21	62.34
Ttc7	476.56	0	2.64	45.64	17.27
Npc2	3244.04	0	-1.64	224.56	367.55
Hist1h2ag	367.62	0	2.67	34.42	12.9
Uba1	5052.98	0	1.69	524.71	310.13
Otud6b	481.86	0	2.22	55.53	25.05
Racgap1	974.13	0	1.85	96.99	52.32
Lrrfip1	2406.83	0	-1.72	153.11	263.15
Elmo1	1202.01	0	1.79	126.27	70.35
Stat5a	3736.8	0	-1.65	230.59	381.52
1700017B05Rik	691.46	0	2.17	71.39	32.9
Erap1	699.57	0	2.14	94.81	44.4
Clcf1	251.8	0	-3.72	11.36	42.22
Smyd2	548.48	0	2.28	61.57	26.96
Spty2d1	708.53	0	-2.1	43.23	90.6
Rbck1	1464.27	0	1.75	148.42	84.63
Ndufs1	962.17	0	2	97.36	48.67
Ptpa	1656.3	0	1.74	163.89	94.09
Hspa2	153.29	0	-5.35	4.64	24.79
Dgkz	1202.95	0	1.81	123.71	68.47
Taf7	316.21	0	-2.74	18.25	50.09
Actr3	4614.16	0	1.72	440.5	256.25
Spc24	510.93	0	2.3	54	23.46
Tgfbr3	219.23	0	3.2	29.17	9.1
Ipo11	561.58	0	2.27	66.93	29.43
Hist1h2ao	477.97	0	2.73	45.71	16.77
Bhlhb9	470.33	0	2.74	51.05	18.6
Ppm1g	3541.37	0	1.64	360.2	219.94
Cdca8	893	0	2	91.34	45.68
Perp	185.34	0	-32.12	1.67	53.75
Apex1	1318.2	0	1.89	148.67	78.82
Nudt19	562.95	0	2.27	61.89	27.24
Wdr12	622.8	0	2.13	72.72	34.1
Rap1a	1086.87	0	1.98	102.15	51.58
Tsc22d3	169.77	0	-7.4	3.37	24.96
Glud-ps	470.1	0	-2.7	24.43	66.08
Prmt7	594.53	0	2.14	66.51	31.01
Cyfip2	3242.4	0	1.71	304.46	177.82
Gm12184	1184.91	0	2	122.99	61.35
Arhgap11a	1238.84	0	1.87	129.97	69.49
Peli1	1420.33	0	-1.78	87.88	156.56
Gm13456	14177.5	0	-1.52	998.63	1522.51
Gimap4	1690.18	0	2.01	180.29	89.65
Tmem229b	288.73	0	3.34	23.2	6.95
Gtf3c2	1582.63	0	1.68	157.13	93.73
Gm26809	748.9	0	-2.09	44.89	93.79
Prkar2a	1133.62	0	1.78	125.32	70.27
Trap1	1268.74	0	1.99	140.46	70.61
Bora	472.16	0	2.25	45.63	20.28
Ddx3x	6457.27	0	1.6	669.95	418.94
Degs1	775.39	0	-1.97	53.7	105.83
Elk3	215.56	0	3.25	20.12	6.19
Gm8956	85.82	0	8.39	10.23	1.22
Podnl1	155.12	0	4.78	13.85	2.9
Dennd2d	1021.11	0	1.84	110.87	60.1
Rela	1178.32	0	-1.78	74.84	132.9
Srsf9	1091.36	0	1.82	105.7	58.04
Rbl2	754.32	0	2.02	50.04	24.78
Kctd12	229.14	0	-7.57	4.63	35.07
Iars2	768.67	0	2.06	77.16	37.49
Rpf2	623.9	0	2.02	66.92	33.06
Tkt	2976.83	0	1.73	302.27	174.79
Fbxo11	744.22	0	-2.14	43.5	92.89
Arpc4	2027.36	0	1.73	203.6	117.45
Metrn	226.44	0	2.86	26.03	9.11
Ptpn22	265.33	0	-3.07	11.93	36.59
Xpo5	791.06	0	2.06	94.63	46.02
Srxn1	91.47	0	-14.62	0.94	13.74
Erdr1	3619.54	0	-1.59	231.62	368.21
Zwint	1690.76	0	-1.8	116.41	209.26
Nup85	1306.48	0	1.76	138.97	79.04
Nedd4	254.58	0	3.83	25.28	6.6
Gpt2	214.88	0	-4.27	6.76	28.84
Gm8399	1896.44	0	1.78	212.73	119.38
Thop1	747.02	0	2.03	89.62	44.12
H2afx	1232.54	0	2.02	116.23	57.64
Phlda1	229.73	0	-3.64	8.63	31.46
Dhodh	353.62	0	2.43	41.44	17.06
Park7	1218.98	0	1.84	116.93	63.56
Ttc7b	222.41	0	3.17	24.27	7.65
Gm3756	2203.95	0	1.7	226.76	133.48
Fgf2	370.23	0	5.6	27.04	4.82
Gm5529	1347.99	0	1.73	141.66	81.84
Bsdc1	375.2	0	-3.03	18.04	54.75
Plk-ps1	147.9	0	4.8	19.54	4.07
Maff	229.47	0	-3.43	9.54	32.72
Slc19a1	916.92	0	2.06	115.37	55.98
Bcap29	441.84	0	2.65	46.63	17.62
Slc44a2	1201.45	0	1.78	113.07	63.47
Trip13	610.12	0	2.08	68.17	32.72
Cnp	507.84	0	2.26	46.63	20.6
Tnfsf10	95.89	0	8.46	9.31	1.1
Ptpn23	651.68	0	-2.04	38.72	79.13
Cd9	346.36	0	-2.52	18.75	47.25
Gm6170	8697.83	0	-1.51	614.83	925.58
Sema4a	141.03	0	4.59	12.03	2.62
Pdk1	582.43	0	2.16	48.52	22.42
Frat2	149.05	0	-7.84	3.65	28.63
Ube2b	1044.77	0	-1.8	66.08	119.05
Brca2	466.06	0	2.8	52.53	18.76
BC029722	336.45	0	2.49	33.37	13.4
Itpr2	505.57	0	2.32	41.96	18.09
Parvg	994.69	0	1.95	92.25	47.27
Gm5869	5382.87	0	-1.55	383.22	594.8
Supt16	3928.36	0	1.68	421.28	250.72
Dtd1	278.85	0	2.79	30.36	10.88
Tbrg4	1232.16	0	1.72	135.8	79.06
Smim3	130.09	0	-5.35	3.59	19.19
Sdha	2058.73	0	1.79	202.51	113.38
Gadd45a	118.21	0	-8.06	1.94	15.65
Ftsj3	2149.32	0	1.64	232.92	142.29
Ebna1bp2	1509.76	0	1.74	159.68	91.88
C1qbp	2899.24	0	1.67	306.26	183.35
Gm20390	1692.79	0	2.41	191.44	79.52
Gpr146	388.32	0	2.46	33	13.43
Carmil2	804.82	0	1.93	69.94	36.17
Bnip3l-ps	233.25	0	-2.97	9.43	28
Ifitm1	36.89	0	23.52	5.03	0.21
Zmiz2	1773.86	0	1.62	193.32	119.31
Amigo2	240.02	0	-3.03	14.18	42.92
Glul	812.73	0	-1.87	55.44	103.9
Il6st	1033.45	0	1.82	103.96	57.01
Ccnb1ip1	299.71	0	4.81	45.13	9.38
Sdf2	366.27	0	-2.33	20.62	48.09
Parpbp	173.2	0	3.56	19.3	5.42
Agfg1	2707.81	0	1.62	287.97	178
Slc35a4	1363.25	0	1.75	141.79	81.14
Ppp3cb	1027.75	0	1.88	102.72	54.52
Nup133	833.81	0	2.01	92.52	45.92
Btbd1	675.63	0	1.98	69.85	35.24
Cdkn2aip	445.34	0	-2.23	24.32	54.21
Rfc5	987.42	0	1.86	103.73	55.68
Nudc-ps1	927.02	0	1.84	100.15	54.37
Dedd2	487.42	0	-2.11	30.08	63.33
Gm9847	91.84	0	6.05	7.36	1.22
Slc25a1	742.89	0	2.04	74.2	36.38
Baz2b	256.69	0	-3.03	10.84	32.81
Cdca7l	521.69	0	2.3	55.41	24.09
Selenoh	462.82	0	2.31	44.46	19.26
Rrp15	745.83	0	1.94	80.19	41.32
Hspd1-ps3	4394.01	0	1.58	481.76	304.65
Rfng	350.1	0	2.47	37.68	15.24
Rmi2	471.83	0	2.62	49.13	18.76
Gimap5	875.12	0	1.98	84.93	42.97
Hspa4	4378.04	0	1.54	443.02	287.79
Mtch1	708.56	0	2.23	65.91	29.57
Pi4ka	1047.13	0	1.88	104.69	55.58
Blm	813.58	0	1.94	88.52	45.55
Mllt11	362.5	0	-2.4	15.81	37.99
Nudt5	977.39	0	1.85	99.68	54.02
Actr2	4711.33	0	1.6	459.33	287.53
Runx2	128.28	0	-4.89	4.78	23.38
Atg13	446.14	0	-2.18	26.25	57.21
Isy1	937.98	0	1.98	95.95	48.57
Zc3h12d	1424.22	0	1.74	164.92	94.69
Fam46a	1151.11	0	-1.9	64.13	121.57
Uchl3	410.07	0	2.58	44.91	17.41
Atp2b4	669.45	0	2.09	61.64	29.46
Gm7332	643.19	0	2.34	69.48	29.63
Etfb	404.77	0	2.39	38.41	16.06
Rps27l	679.42	0	1.88	71.37	37.97
Pnpla8	368.75	0	-3.07	17.51	53.77
Lrba	497.67	0	2.58	56.72	21.97
Hspa14	1525.53	0	1.79	156.82	87.68
Rsu1	330.64	0	2.41	34.06	14.15
Ccne1	867.34	0	1.84	93.89	51.13
Vegfa	365.12	0	-2.26	16.4	37.04
Mrpl12	1348.89	0	1.83	146.15	80.07
Klhl5	178.19	0	3.44	20.76	6.03
Ldb1	1539.03	0	1.77	136.67	77.36
Esd	607.66	0	-2.21	36.15	79.79
Nadk	1523.37	0	1.64	150.81	92.07
Abce1	3122.13	0	1.64	324.08	197.83
Ddx46	2357.09	0	1.71	232.97	135.9
Faap24	272.53	0	2.5	33.12	13.25
Rassf2	628.16	0	2.19	63.15	28.82
Xrcc5	368.81	0	2.29	39.94	17.41
Gm14150	1668.25	0	1.67	174.36	104.53
E2f4	1376.9	0	1.66	140.09	84.49
Atp5c1	1323.72	0	1.77	127.07	71.8
Pnpo	342.06	0	2.41	36.73	15.21
Plod3	664.49	0	1.95	70.41	36.08
Slc7a3	73.83	0	-7.83	1.59	12.48
Utp20	1237.9	0	1.79	142.19	79.26
Hspd1	9011.68	0	1.56	965.14	619.11
Gm9115	552.89	0	2.07	66.49	32.1
Nfkbib	769.16	0	-1.99	54.11	107.77
Frmd4b	215.67	0	3	27.91	9.29
Acat1	615.68	0	2	57.84	28.97
Rad50	1041.65	0	1.76	100.94	57.43
Ankrd50	554.03	0	-2.17	37.27	80.9
Fzd5	150.84	0	-3.82	6.51	24.84
Txlna	2256.9	0	1.58	229.04	145
Kcnq5	168.29	0	4.09	18.45	4.51
Foxk2	1204.07	0	1.74	119.68	68.65
Gpatch4	840.02	0	1.98	92.93	46.98
Mis18bp1	429.43	0	2.67	47.94	17.97
Dok2	770.39	0	2.08	62.5	30.05
Rpn2	1996.14	0	1.63	194.41	118.98
Dtymk	1270.56	0	1.81	121.15	66.98
Cst7	297.2	0	4.01	16.73	4.17
Tnfrsf4	3442.16	0	1.63	305.92	187.59
Gm10131	1494.53	0	1.7	153.47	90.1
Ppp1ca	4074.96	0	1.54	382.86	248.52
Top1	2819.07	0	1.62	270.91	167.35
Ncapd2	1846.57	0	1.68	172.2	102.78
Sf3b3	3679.06	0	1.63	366.33	224.87
Mmd	284.88	0	2.6	25.23	9.72
Arhgap9	594.77	0	2.39	54.47	22.83
Arhgef6	355.55	0	2.38	38.77	16.28
Cse1l	1956.94	0	1.7	202.59	119.49
Gm6493	469.41	0	2.02	55.34	27.41
Fem1a	823.05	0	1.81	86.53	47.81
Gnpda1	514.61	0	2.03	37.79	18.61
Abca7	448.17	0	-2.12	27.16	57.46
Crebrf	237.59	0	-3.45	9.92	34.23
Pitrm1	827.72	0	1.92	93.5	48.77
Npm3-ps1	565.03	0	2.03	61.81	30.41
Gm6180	2062.47	0	1.65	210.77	128.12
Uchl4	326.94	0	2.48	35.65	14.37
Psmg1	304.27	0	2.46	32.55	13.24
Cbx3	535.23	0	2.16	54.65	25.33
Rabac1	637.28	0	-1.92	39.28	75.23
Polq	484	0	2.01	53.83	26.77
Gpr55	56.32	0	9.95	5.7	0.57
Cbx5	3642.96	0	1.68	334.77	199.43
Hars	1339.46	0	1.7	131.69	77.33
Tha1	92.03	0	6.08	8.84	1.45
Nup214	1020.87	0	1.78	110.66	62.25
Mif	2783.33	0	1.6	273.38	171
Map2k1	1071.53	0	-1.7	67.64	115.22
Gm5809	115.26	0	4.42	15.3	3.46
Xist	8899.24	0	1.58	844.75	533.52
Abca1	128.7	0	-5.66	2.53	14.31
Tdp1	409.09	0	2.21	46.65	21.07
Errfi1	227.83	0	-2.73	9.13	24.96
Fancd2	373.15	0	2.41	39.92	16.54
Atp5g3	3020.45	0	1.57	292.29	186.12
Hirip3	1493.02	0	1.7	159.21	93.64
Arl8a	320.52	0	-2.73	17.67	48.27
Ppid	1715.51	0	1.69	193.09	113.95
Gm5641	564.9	0	1.98	58.49	29.5
Atp5a1	9276.14	0	1.49	897.85	600.75
H3f3b	6174.74	0	-1.49	409.1	609.19
Mrpl18	1029.02	0	1.73	101.8	58.92
Grwd1	834.75	0	1.83	92.78	50.57
Sympk	1567.12	0	1.7	158.4	93.43
Fam136a	627.01	0	2.19	70.04	32
Focad	287.13	0	4.49	30.83	6.86
Unc13d	551.21	0	2.01	48.5	24.17
Syncrip	3694.77	0	1.59	374.01	234.62
Mrpl2	501.33	0	2	53.88	26.93
Nabp2	436.3	0	2.11	45.38	21.49
Ppp1cc	1873.29	0	1.67	179.07	107.28
Dnajb1	1203.3	0	-1.8	66.71	119.91
Nop2	1884.63	0	1.69	209.34	124.03
Ndufv1	1030.06	0	1.74	98.65	56.74
Bend4	99.18	0	-5.38	3.33	17.93
Rsrp1	2007.66	0	-1.67	116.37	194.74
Dctpp1	755.47	0	1.99	81.36	40.98
Tpt1	3356.18	0	-1.56	218.8	340.65
Acly	3509.99	0	1.51	340	225.06
Ccnb2	252.02	0	2.74	23.42	8.53
Aen	908.33	0	2.02	111.26	55
BC005537	2993.53	0	-1.63	200.36	325.64
Cenpf	831.11	0	2.09	92.08	44.05
Dhx9	4197.8	0	1.65	435.88	264.75
Nfkb1	5386.04	0	-1.53	404.32	618.64
Mospd3	344.4	0	2.48	38.87	15.68
Tln1	3015.64	0	1.62	290.68	179.35
Erh	1210	0	1.72	124.58	72.23
Xrcc6	700.88	0	2.1	78.39	37.29
Rbbp7	2730.78	0	1.62	277.21	171.61
Lsm4	1271.51	0	1.81	130.32	71.85
2020-03-07	1240.57	0	-1.84	75.58	139.18
Emg1	1538.63	0	1.66	153.5	92.74
Gramd3	498.62	0	-2.06	30.26	62.33
Ap1s1	675.47	0	2.17	66.86	30.79
Smc1a	2952.41	0	1.52	289.06	190.13
RP23-36H21.3	595.69	0	2.13	67.92	31.86
Fads2	116.53	0	4.9	12.82	2.61
Akap1	597.07	0	1.9	65.73	34.67
Maf	266.84	0	2.83	17.75	6.28
Uchl5	1167.62	0	1.79	112.38	62.8
Golgb1	685.34	0	-1.89	45.1	85.19
Cap1	3619.43	0	1.59	344.48	217.15
Cct8	4982.38	0	1.5	503.51	336.79
Cdca2	466.25	0	2.27	46.62	20.55
Vps53	336.3	0	2.27	33.54	14.76
Hnrnpm	4752.39	0	1.51	479.13	318.06
Ypel3	119.27	0	-6.97	2.73	19.05
Gm17709	757.43	0	1.88	86.06	45.67
Pdxk	413.15	0	2.35	49.31	20.98
Larp1	5030.35	0	1.53	541.18	354.57
Spsb1	287.54	0	2.97	21.19	7.14
Hnrnpul1	3099.34	0	1.52	300.53	197.76
Atp8b2	1568.12	0	1.8	167.55	93.15
Nucks1	4091.85	0	1.59	416.13	262.24
Gm5424	664.75	0	1.91	67.53	35.34
Tpt1-ps3	11893.2	0	-1.51	809.13	1218.97
Gmip	757.39	0	1.76	69.17	39.23
Pou2f2	557.03	0	1.9	52.31	27.49
Aprt	1035.39	0	1.74	108.99	62.47
Smchd1	1909.55	0	1.68	201.1	119.54
Arfgef2	619.21	0	1.94	61.44	31.68
Mars2	473.9	0	2.13	54.33	25.56
B430306N03Rik	57.34	0	15.58	6.62	0.43
Def6	836.69	0	1.9	74.96	39.53
Gimap1os	273.65	0	3.2	30.84	9.63
Zrsr1	172.77	0	-3.02	7.44	22.48
Rars	1434.54	0	1.72	153.31	88.99
Rrm2	3396.52	0	1.56	333.98	214.77
Mrps26	709.91	0	1.93	69.27	35.89
Gpr65	540.08	0	-2.19	36.18	79.29
Txnrd1	1969.57	0	-1.56	149.71	233.9
Prmt5	1344.44	0	1.63	150.06	91.94
Tmem176b	108.95	0	6.71	4.07	0.61
Zbp1	373.19	0	3.42	44.73	13.08
Mex3a	272.85	0	2.43	24.29	10
Exosc6	224.72	0	20.03	35.18	1.76
Tnrc6b	633.96	0	-1.94	36.48	70.76
Runx3	1412.86	0	1.78	160.32	90.02
Ube2l3	1325.63	0	1.75	134.43	76.89
Gcn1l1	2440.55	0	1.52	248.78	163.19
Setx	1932.96	0	-1.59	137.04	217.79
Rpn1	2322.7	0	1.54	231.24	150.47
Tmem109	1359	0	1.65	132.91	80.4
Comt	292.53	0	2.56	32.72	12.78
C2cd5	382.47	0	2.52	39.79	15.77
Bckdk	465.35	0	1.95	47.26	24.25
Ctsa	419.38	0	2.06	38	18.46
Gm7701	433.44	0	2.04	48.47	23.71
Fanci	294.2	0	2.39	27.37	11.43
Dlg4	307.99	0	2.37	26.98	11.39
Cltb	622.84	0	2.11	65.82	31.15
Iqgap1	3045.09	0	-1.52	214.26	326.74
Csf2rb2	75.87	0	7.08	8.53	1.2
Bcl2a1d	499.99	0	-2.29	32.19	73.66
Nol7	1023.78	0	1.75	100.45	57.4
Dusp14	86.57	0	-6.42	2.59	16.63
Txn2	1456.6	0	1.78	150.77	84.69
Abtb1	157.42	0	-3.77	6.25	23.59
Med12	1073.29	0	1.66	108.83	65.66
Fam172a	542.72	0	1.94	52.33	26.96
Gprin3	183.36	0	2.99	16.07	5.38
Prelid3b	1165.35	0	1.63	114.75	70.44
Gemin8	177.68	0	3.68	17.21	4.67
Tnik	268.98	0	2.49	23.5	9.44
Psmd4	1363.79	0	-1.66	93.74	155.23
Kif22	625.44	0	2.02	62.43	30.87
Gm14016	336.83	0	2.3	37.5	16.33
Ankle1	175.53	0	3	18.62	6.21
Wdr45	166.84	0	-4.32	6.21	26.87
Ttpal	808.1	0	1.86	79.65	42.87
Orc2	1006.37	0	1.71	107.13	62.59
Ddx18	1071.16	0	1.66	110.63	66.5
Ybx3	2485.46	0	1.58	263.2	166.8
Gimap8	789.86	0	1.86	74.87	40.36
Cep295	716.48	0	1.99	70.26	35.33
Actg-ps1	1023.13	0	1.78	112.82	63.44
Zfp52	333.63	0	-2.65	18.38	48.69
Cpeb2	95.16	0	-6.49	2.48	16.12
Gm7278	462.73	0	1.96	52.17	26.62
Rprd1a	178.61	0	3	19.08	6.35
Abi3	179.67	0	4.88	18.14	3.72
Kif23	523.66	0	2.26	51	22.56
Tnfrsf26	122.41	0	-6.83	3.59	24.49
Wdr77	1089.56	0	1.65	116.19	70.51
Trmt61a	441.36	0	2.19	52.97	24.14
Vma21	297.94	0	2.39	31.3	13.12
Gm15421	988.27	0	-1.71	62.98	107.55
Gm11847	500.15	0	1.94	52.02	26.75
Insl3	264.7	0	2.45	23.71	9.7
Nup188	1126.18	0	1.66	123.87	74.56
Cdkn2aipnl	921.3	0	1.75	89.36	51.12
Pi4k2b	217.21	0	-2.55	12.51	31.84
Sorl1	235.28	0	3.41	23.04	6.76
Gm2223	1646.51	0	1.58	177.81	112.22
Mtfp1	106.73	0	4.16	14.01	3.37
Metap2	2207.34	0	1.55	224.33	144.45
Nop9	824.49	0	2.01	93.75	46.57
Tesc	110.53	0	4.92	10.79	2.19
Tmpo	4824.2	0	1.48	446.06	300.68
Atr	539.04	0	2.15	55.34	25.69
Apmap	336.63	0	2.23	31.9	14.33
Atm	567	0	1.97	63.46	32.16
Nup155	1239.43	0	1.63	129.22	79.25
Ap1b1	1013.21	0	1.74	103.18	59.34
Cdk5r1	137.33	0	-3.41	6.25	21.34
Gm7733	214.31	0	2.63	24.93	9.48
Gm7964	3652.56	0	1.51	363.39	240.57
Nifk	1340.36	0	1.61	147.69	91.57
Pcyt2	1014.02	0	1.68	89.38	53.27
Map1lc3b	388.92	0	-2.25	20.82	46.91
Cyth4	308.57	0	2.48	23.51	9.47
Imp4	1182.13	0	1.62	119.2	73.75
Ddx1	1690.95	0	1.6	174.82	109.32
Gm5913	1482.04	0	1.57	159.01	101.07
Coro7	476.82	0	2.09	35.41	16.92
Npm3	616.22	0	2.02	63.97	31.61
Akr1c18	51.01	0	8.47	3.33	0.39
Med22	870.14	0	1.74	88.8	51.17
Mrpl20	705.32	0	1.95	73.81	37.78
H2-Q7	1375.63	0	-1.66	98.41	162.97
Ttf2	570.1	0	1.87	58.86	31.46
Gm13461	3556.43	0	1.51	352.71	234.35
Ehmt2	993.85	0	1.78	91.58	51.54
Gm12020	2154.14	0	1.57	237.25	150.8
Gpx1	1553.1	0	1.63	154.24	94.82
Crem	1592.06	0	-1.61	81.92	131.95
Eif2b1	667.1	0	1.79	71.71	40.14
Gclm	532.43	0	-2.22	34.39	76.38
Abhd17c	1062.45	0	1.98	116.14	58.56
Slc25a39	686.64	0	1.77	69.95	39.61
Pgd	2010.61	0	1.67	190.95	114.37
Galnt11	123.87	0	3.59	14.09	3.93
Pola1	933.15	0	1.69	94.73	55.89
Cd37	683.99	0	1.92	51.71	26.95
Tmem65	327.83	0	-2.41	22.3	53.75
Dus1l	796.74	0	1.69	81.34	48.12
Dars2	362.81	0	2.11	37.72	17.92
Gm5560	1232.93	0	1.69	129.02	76.25
Slc35g1	442.31	0	1.94	46.5	23.93
Nrros	379.36	0	2.2	33.63	15.31
Id3	192.09	0	2.74	22.94	8.38
Slc25a37	943.68	0	2.01	100.05	49.77
Wdr61	470.36	0	2.03	50.54	24.87
Dbnl	1292.13	0	1.7	143.87	84.72
Eif4b	6830.8	0	1.46	658.69	451.82
Gm4875	171.07	0	3.11	15.17	4.89
Dctn4	535.44	0	-1.9	34.89	66.13
Gm15753	263.13	0	2.63	32.81	12.47
Kif15	892.36	0	2.03	86.79	42.67
Samm50	937.25	0	1.94	101.11	52.11
Kif14	414.88	0	2.78	47.18	16.97
Ikbke	714.92	0	-1.87	45.99	85.89
Armc6	269.77	0	2.26	30.56	13.5
Zyx	473.56	0	1.96	40.22	20.56
Dnph1	238.33	0	2.89	29.17	10.09
Dut	2074.99	0	1.62	206.29	127.18
Mut	236.78	0	2.56	25.45	9.92
Atg12	311.65	0	-2.39	17.03	40.69
Cdc37	2382.29	0	1.59	236.21	148.35
Bax	962.09	0	1.63	96.08	58.79
Fbl	1174.83	0	1.64	125.02	76
Srsf6	5160.8	0	1.49	491.3	329.75
Ube2o	876.72	0	-1.75	61.1	107.09
Map4	1854.1	0	-1.53	133.47	203.78
Gm12856	178.48	0	4.51	20.89	4.63
Bzw2	1375.98	0	1.67	153.02	91.68
Flot2	308.43	0	2.18	33.52	15.4
Nsf	1025.81	0	1.98	92.01	46.44
Was	646.64	0	1.94	61.87	31.9
Pcca	187.57	0	2.99	20.07	6.72
Elac2	557.49	0	2.13	63.34	29.79
Tcp11l2	80.96	0	-6.96	1.64	11.41
Slc39a8	182.15	0	2.72	22.49	8.28
Kif18b	437.88	0	2.12	45.03	21.26
Hist1h2ac	226.69	0	2.5	20.62	8.24
Mettl16	927.29	0	1.7	100.6	59.25
Acat2	896.89	0	1.7	85.18	50.02
Lef1	1444.88	0	1.59	128.78	80.82
Sdcbp2	92.38	0	-7.25	2.48	17.98
Snrpa	844.15	0	1.7	90.87	53.5
Dcp2	935.98	0	1.91	103.61	54.23
Cd40lg	569.11	0	-1.88	33.52	62.88
Gm9392	437.23	0	2.06	44.49	21.55
Ccdc124	593.53	0	1.83	64.02	34.99
Arhgdia	7157.93	0	1.46	689.54	473.24
Slc1a4	147.09	0	-3.52	6.13	21.6
Cbx3-ps7	212.73	0	2.61	23.47	9.01
Rars2	182.99	0	3.14	19.54	6.22
Ctla2a	96.21	0	4.72	6.46	1.37
Abca2	746.25	0	1.72	70.83	41.18
Dpp8	1068.48	0	1.72	100.19	58.21
Gnl1	1000.38	0	1.81	102.2	56.33
Rexo2	891.84	0	1.78	82.83	46.65
Phf1	187.44	0	-2.99	8.78	26.23
Trappc9	260	0	2.79	27.2	9.73
Ranbp10	674.04	0	-1.73	44.66	77.43
Cstf2	1201.1	0	1.6	118.8	74.05
Tpt1-ps6	1269.19	0	-1.59	84.31	133.94
Rcan3	633.33	0	2.07	51.51	24.94
Tbc1d10c	626.32	0	1.79	53.29	29.83
Kars	2301.51	0	1.49	235.37	157.58
Tmem164	731.84	0	1.89	72.89	38.62
Acbd3	701.02	0	-1.76	46.51	82.05
Bub3	1611.41	0	1.53	157.45	103.16
Sigirr	470.53	0	1.93	40.97	21.25
Slc35c2	382.47	0	2.18	40.29	18.46
Plagl1	228.21	0	-2.99	12.77	38.23
Pdap1	1653.13	0	1.63	165.25	101.22
Ikzf4	308.1	0	2.4	26.07	10.86
Ahr	163.95	0	2.71	15.93	5.88
Adsl	1113.22	0	1.74	122.84	70.52
Snrpd3	1427	0	1.7	145.97	86.11
Ect2	447.72	0	1.96	48.08	24.53
Dock11	1033.87	0	-1.59	67.95	108.15
Tnip1	793.93	0	-1.8	50.19	90.17
Cyp11a1	96.67	0	10.4	5.24	0.5
Zfand6	787.01	0	-1.8	49.24	88.48
Nek7	1025.97	0	1.62	88.7	54.81
Cep55	530.47	0	2	54.34	27.11
Hcls1	1477.08	0	1.84	135.94	73.81
Cul4a	497.31	0	1.84	49.78	27
Lad1	1815.1	0	-1.55	153.99	239.41
Chchd4	650.09	0	1.89	73.92	39.01
Mapkbp1	307.87	0	-3.17	14.34	45.47
Gm5601	1629.07	0	1.58	155.73	98.55
Gm6767	4966.54	0	-1.47	354.72	523.15
Tbc1d5	216.69	0	2.95	21.87	7.42
Atp6v0b	537.22	0	-1.88	34.56	64.9
Atpif1	455.32	0	2.01	43.54	21.61
Rftn1	857.97	0	1.71	77.83	45.63
Sh3bp5l	403.3	0	-2.29	23.41	53.72
Irak1	1145.92	0	1.6	101.95	63.57
Fcer2a	212.02	0	2.82	11.19	3.96
Sipa1	1065.23	0	1.85	101.12	54.78
Nsfl1c	860.89	0	-1.71	63.01	107.55
Gm21887	1937.83	0	-1.49	128.48	191.34
Tagln2	3519.42	0	1.45	336	231.9
Kdm3a	887.63	0	-1.81	54.9	99.16
Plac8	108.97	0	14.01	18.61	1.33
Pfdn2	728.84	0	1.73	75.61	43.82
Spag5	581.9	0	1.74	55.85	32.14
Comtd1	192.65	0	2.57	22.61	8.8
Ltv1	779.36	0	1.7	81.4	47.77
Ist1	1092.26	0	-1.71	69.65	119.23
2810004N23Rik	724.29	0	1.8	78.64	43.72
Hmbs	334.68	0	2.29	34.36	15.01
Mvb12b	147.41	0	3.2	17.71	5.53
B3gnt2	386.67	0	-5.45	12.05	65.65
Gbp2	1420.31	0	-1.63	175.61	286
Gpat3	60.47	0	-15.93	0.79	12.58
Cuta	293.92	0	2.19	29.02	13.23
Mri1	280.33	0	2.19	30.21	13.78
Rpl7l1	1952.32	0	1.52	200.05	131.45
Urb1	739.11	0	1.79	85.62	47.91
Gm7993	546.38	0	1.98	62.54	31.61
Mrto4	683.68	0	1.83	72.9	39.81
Bptf	1923.28	0	1.6	193.48	121.06
Bdh1	695.71	0	1.86	68.37	36.84
Mrpl17	548.34	0	1.98	61.33	31
Hmox1	115.68	0	-3.89	4.07	15.83
Ctsl	207.97	0	-2.71	10.59	28.65
Tpp2	1441.53	0	1.58	150.31	95.17
Kat2a	689.98	0	1.87	73.15	39.03
Slc25a22	621.99	0	1.89	70.56	37.24
Svil	410.09	0	2.04	41.02	20.14
Susd3	88.09	0	4.2	11.81	2.81
Glrx5	914.93	0	1.75	94.05	53.73
Kctd17	166.84	0	2.94	19.78	6.72
Tacc3	1484.18	0	1.58	142.8	90.27
2900097C17Rik	437.49	0	-1.98	30.49	60.35
Azin1	2036.37	0	1.59	178.03	111.8
Abcc4	216.38	0	2.53	27.07	10.7
Rnf19a	835.3	0	-1.7	55.41	94.12
Impa2	305.38	0	2.33	30.95	13.27
Rbms1	578.25	0	-1.77	35.7	63.36
Epas1	261.82	0	5.14	4.17	0.81
Mllt6	3121.34	0	1.47	327.91	223.58
Ccdc28a	118.04	0	-3.46	4.92	17
Mtap	880.38	0	1.72	103.03	59.8
Caprin1	5590.4	0	1.46	568.04	388.81
Polr2l	377.65	0	2.03	38.57	19
Eif2s3x	5110.43	0	1.5	531.13	353.95
Aggf1	932.5	0	1.65	92.78	56.37
Gm10169	1175.77	0	1.64	117.46	71.62
Trafd1	250.92	0	-2.37	14.15	33.6
Got2-ps1	548.34	0	1.91	62.7	32.85
Gfm1	855.15	0	1.73	92.39	53.34
Ino80e	1051.42	0	1.6	111.46	69.46
Aff1	682.62	0	-1.86	49.03	91.23
Srsf1	7700.45	0	1.47	736.88	502
Nploc4	1952.37	0	-1.71	138.39	236.2
Kifc1	468.43	0	1.84	47.15	25.64
Pold2	872.1	0	1.63	92.69	57.02
Coq2	300.36	0	2.15	34.34	15.97
Chka	290.33	0	-2.2	15.74	34.7
Mettl1	508.13	0	2.05	58.27	28.45
Aarsd1	472.58	0	1.92	50.26	26.13
Ruvbl2	1192.27	0	1.61	125.6	77.99
Ptgr2	300.64	0	2.34	28.59	12.2
Gm16433	857.08	0	1.63	87.74	53.84
Cbx2	528.94	0	-1.87	34.8	65.17
Arl6ip4	585.11	0	1.8	59.8	33.28
Gpr132	885.27	0	-1.77	60.72	107.56
Ndufa9	632.62	0	1.82	61.53	33.85
Fdps	873.76	0	1.84	84.4	45.9
Pced1b	307.99	0	-2.1	19.78	41.59
Fbxo17	108.12	0	3.73	10.04	2.69
Abcf2	1737.99	0	1.51	183.22	121.09
H2-Q2	818.84	0	-1.63	60.58	98.47
Gm6548	2992.18	0	-1.52	208.84	317.75
Gm9800	15844.2	0	1.41	1541.17	1096.82
Acaca	710.71	0	1.77	75.58	42.63
Pspc1	595.76	0	1.75	63.2	36.14
Timm50	824.04	0	1.73	85.13	49.15
Herpud2	393.53	0	-2.01	24.26	48.68
Cct5	5289.86	0	1.42	527.98	372.95
Trim30a	316.12	0	2.18	48.76	22.41
Mink1	1078.95	0	1.75	107.49	61.31
Ftl1-ps2	220.38	0	-2.42	11.27	27.3
Mreg	200.13	0	-2.6	6.33	16.44
Fbxl20	261.79	0	-2.54	12.56	31.89
Glb1	317.03	0	2.2	28.77	13.05
Eif1ax	1290.8	0	1.54	130.03	84.2
Mthfd2	2778.28	0	-1.51	210.2	316.92
Trdc	84.1	0	4.66	5.7	1.22
Uqcrfs1	1747.76	0	1.54	173.23	112.62
Anapc1	1830.7	0	1.56	189.89	122.11
Gm16436	103.82	0	3.43	12.19	3.56
Tmem63b	195.3	0	-2.58	10.16	26.21
Gm13310	141.45	0	2.96	16.89	5.71
Pitpnm1	1297.48	0	1.56	119.1	76.37
Dph6	389.91	0	2.2	41.3	18.81
Flnb	793.38	0	-1.66	52.91	87.64
Klhl21	651.71	0	-1.75	45.12	79.09
Mxd1	625.02	0	-1.96	41.62	81.42
Pkn1	1395.43	0	1.55	122.27	78.64
H2-Q5	827.78	0	-1.65	61.13	100.59
Cpeb4	404.12	0	-2.12	19.55	41.38
Mrps7	812.17	0	1.65	80.12	48.62
Cln6	307.04	0	2.24	29.17	13.01
Phf2	770.84	0	1.62	75.22	46.44
Kdm4a	688.97	0	-1.82	43.72	79.39
Rybp	679.33	0	-1.76	42.75	75.04
Ccr5	63.23	0	5.91	7.87	1.33
Esyt2	743.55	0	-1.77	53.29	94.11
Gps1	679.54	0	1.68	71.34	42.59
Atp5b	14271.9	0	1.37	1379.56	1003.56
Ncln	1037.68	0	1.63	115.95	71.14
Nrp2	126.5	0	4.14	6.43	1.55
Ankrd13a	1527.98	0	1.54	140.18	90.98
Shcbp1	618.92	0	1.88	61.13	32.44
Lnx2	586.1	0	-2.02	35.16	71.03
Slc25a15	284.1	0	2.18	33.78	15.49
Arhgef11	159.35	0	-3.07	5.26	16.14
Eif1ad	881.09	0	1.59	89.35	56.15
Cops7a	817.27	0	1.74	90.01	51.72
Cebpg	760.69	0	-1.68	48.09	80.63
Gm7879	222.56	0	2.36	21.89	9.26
Drosha	593.03	0	1.77	67.27	37.93
Gm16379	613.02	0	1.76	62.67	35.51
Gpbp1l1	711.42	0	-1.78	44.16	78.68
Prkag2	244.78	0	2.33	24.38	10.46
Gm5388	397.95	0	1.92	46.13	24.01
Top2b	1818.27	0	1.54	179.95	116.88
Rnaset2b	209.18	0	-2.33	11.75	27.33
RP23-356P21.1	1957.15	0	1.47	178.91	121.45
Atp10d	476.22	0	-1.82	31.91	57.95
Hormad1	1073.26	0	1.83	106.09	57.99
Ifnar1	713.14	0	-1.76	43.55	76.45
Otulin	813.59	0	1.67	87.92	52.58
Ska2	420.12	0	2.07	38.84	18.73
Snhg4	485.11	0	1.93	52.04	26.92
Marcks	353.9	0	-2.48	13.65	33.83
Ube2s	2035.97	0	1.5	196.6	131.37
Gm14121	299.38	0	2.03	32.53	16.02
Rnf11	449.43	0	-1.95	26.58	51.88
Mov10	194.64	0	2.57	21.44	8.35
Parl	526.61	0	1.87	54.58	29.18
Ppm1f	666.65	0	1.76	75.51	42.84
Cnppd1	689.59	0	-1.84	44.16	81.38
Pacsin1	90.13	0	4.23	8.83	2.09
Klf3	550.46	0	-1.86	28.78	53.45
Atl3	1967.59	0	-1.6	140.7	224.85
Cast	399.33	0	-2.41	22.71	54.78
Tmem154	177.54	0	2.95	18.23	6.18
H2-Q10	1216.71	0	-1.61	89.2	143.71
Knop1	1286.26	0	1.53	138.49	90.58
Gnl3	1704.98	0	1.57	173.6	110.79
Knstrn	343.42	0	2.09	35.55	17
Mapk6	1545.27	0	1.54	156.43	101.31
Abracl	646.01	0	1.85	62.04	33.47
Pfkm	215.06	0	2.46	19.3	7.83
Gm7856	112.03	0	3.99	13.44	3.37
Uqcr11	536.95	0	1.84	51.61	28.02
RP23-256D10.1	300.11	0	2.29	32.08	14.03
Gm15163	290.56	0	2.74	34.41	12.57
Vti1a	262.65	0	2.27	26.52	11.66
Ube2l6	78.92	0	4.87	13.08	2.68
Prkar1a	3125.87	0	1.46	268.15	183.14
Ubxn2b	238.79	0	2.13	25.54	12.01
Fbxo30	278.55	0	-2.79	12.73	35.52
Plxna3	112.28	0	3.42	12.98	3.79
Egr2	783.25	0	1.64	56.83	34.7
Cycs	1324.19	0	1.54	127.28	82.55
Cd28	2499.34	0	1.5	255.36	169.71
Smarca4	1992.54	0	1.48	201.78	135.97
Lsm3	719.88	0	1.68	73.87	43.93
Ttc37	430.09	0	1.97	48.3	24.53
Pno1	798.3	0	1.65	85.1	51.71
Laptm4a	633.13	0	-1.75	39.79	69.8
Gzf1	325.22	0	-2.01	19.58	39.36
Gm14780	179.06	0	2.69	19.17	7.13
Gm17837	771.15	0	1.63	87.53	53.55
Lrig1	862	0	-1.69	64.23	108.66
Ecd	863.14	0	1.74	93.47	53.63
Prkcd	645.9	0	-1.72	41.66	71.83
Ralgapa1	656.16	0	1.68	62.45	37.27
Hsd17b7	285.52	0	2.54	27.91	10.97
Psme1	1850.44	0	1.54	201.08	130.84
Gm5822	2628.99	0	-1.48	190.66	282.87
Lsm12	1126.22	0	1.54	112.48	73.08
Pus7	784.86	0	1.76	89.53	51.01
Vdac1	2715.84	0	1.46	261.26	178.96
Sub1	3027.16	0	1.49	232	156.1
Eif2s1	1962.35	0	1.51	201.39	133.56
Nnt	437.96	0	1.92	41.71	21.67
Stk26	760.57	0	1.83	68.97	37.62
Gm7645	146.42	0	2.69	17.84	6.63
Etv5	111.08	0	3.52	12.81	3.64
Kdm6a	750.38	0	-1.71	47.28	81.01
Knl1	706.94	0	1.79	70.26	39.28
Rel	1815.2	0	-1.52	117.23	177.79
Abcf1	2168.63	0	1.51	221.95	146.63
Mrpl54	393.01	0	1.94	38.71	19.91
Emilin2	48.52	0	11.59	4.86	0.42
Srrm1	3123.51	0	1.44	293.5	203.36
Cmpk1	658.23	0	1.8	61.28	33.95
Ltn1	953.1	0	1.83	97.82	53.42
Syne3	366.63	0	2.06	30.55	14.81
Sp110	774.26	0	1.98	88.86	44.81
Ndufa8	626.38	0	1.66	58.23	35.18
F2rl3	67.75	0	4.74	7.89	1.67
Gm9855	451.19	0	1.81	49.4	27.28
Gaa	315.55	0	2.03	31.67	15.6
Cth	62.91	0	-6.6	1.62	10.69
Ppp2r5c	1001.44	0	1.63	93.34	57.3
Msto1	402.42	0	1.86	42.45	22.87
Gtf3a	437.87	0	2.03	47.87	23.62
Prnp	510.69	0	1.88	39.53	21.02
Ppm1h	216.43	0	2.66	23.63	8.88
Fchsd2	312.74	0	2.09	28.83	13.81
Chmp1b	454.95	0	-1.82	29.32	53.3
Pdlim2	212.86	0	2.38	18.52	7.78
Dazap1	1616.39	0	1.52	161.71	106.65
St3gal1	954.11	0	-1.72	51.94	89.19
Golph3l	556.06	0	1.84	52.19	28.42
Nr1h2	810.22	0	-1.65	59.43	97.88
Rsrc1	359.61	0	2.27	38.6	17.01
Zmynd8	698.82	0	1.65	66.91	40.53
Scd3	86.05	0	4.91	9.62	1.96
Lmbr1l	304.67	0	-2.19	16.55	36.3
Inpp4a	297.79	0	-2.2	15.02	33.02
Carm1	1004.25	0	1.78	118.65	66.68
Farsb	861.55	0	1.7	85.54	50.21
[truncated: 6,772 more rows]

## Sheet: S3b
RNA-seq of Th2 cells - mRNA name	Total counts	FDR	Fold change Th2 /Th2+ Ezh2 inhibitor	LSMean Th2 24	LSMean Th2 Ezh2 inhibitor
Arrdc3	49.1	0	-3.06	2.22	6.81
Gm20388	499.19	0	1.56	50.46	32.26
Gtf2i	1176.89	0	2.57	120.08	46.74
Fam102a	1263.74	0	2.67	127.53	47.79
Tnfrsf1b	636.86	0	2.11	58.03	27.55
Ucp2	5027.19	0	1.75	522.22	298.98
B4galt5	1467.06	0	1.43	175.86	122.66
Stat3	2724.32	0	1.73	273.33	157.89
Ece1	774.49	0	1.33	72.43	54.51
Arfip1	460.86	0	1.52	44.27	29.09
Lypla1	890.45	0	1.55	80.44	51.82
Tmem57	423.32	0	-1.68	32.04	53.91
Poc1a	153.84	0	1.89	14.47	7.66
Drg1	915.58	0	1.29	81.54	63.15
Tab1	214.27	0	1.38	20.23	14.65
Midn	989.19	0	-1.22	86.44	105.18
Igsf3	42.82	0	-2.85	2.16	6.16
Gtf3c5	495.9	0	-1.24	31.38	38.82
Zfp882	82.9	0	1.98	9.05	4.57
Utrn	339.41	0	-1.59	22.34	35.55
Neat1	1508.37	0	-2.03	83.83	169.84
Actb	42882.9	0	2.76	4879.69	1768.1
Ubash3a	536.96	0	6.74	57.91	8.59
Ubb	13459.7	0	-2.46	778.57	1912.89
Aars	3047.54	0	-1.7	202.65	344.35
Ets1	5984.76	0	1.95	625.71	320.91
Prkcq	928.21	0	2.38	102.48	43.13
Ncl	30854.7	0	1.4	2782.12	1982.09
Hmga1	1019.87	0	1.62	97.98	60.32
Zfp36	752.01	0	-4.18	34.9	145.79
Rcc2	4824.79	0	1.66	451.06	271.31
Smad3	384.56	0	2.38	47.67	19.99
Prdm1	163.78	0	3.91	12.16	3.11
Ikzf1	3475.85	0	1.36	283.18	208.22
Hspbp1	613.13	0	1.69	58.58	34.63
Zdhhc18	1744.83	0	1.4	142.91	102.05
Rasa3	531.06	0	-1.38	45.6	62.92
Vipr1	181.74	0	2.4	20.98	8.73
Tmem107	40.82	0	2.07	4.16	2.01
Trp53i13	91.91	0	-1.74	6.18	10.78
Tnfrsf25	244.03	0	1.65	19.06	11.52
Abhd10	170.46	0	1.58	15.78	10.01
Itpkb	960.94	0	1.24	91.2	73.54
Gimap1	961.25	0	1.81	98.89	54.75
Tnpo2	1797.65	0	1.27	163.09	128.58
Cux2	199.98	0	-1.6	13.67	21.81
Myc	3460.34	0	-1.55	215.79	333.77
Junb	3884.35	0	-1.42	305.65	434.5
Ptch1	325.91	0	1.71	30.36	17.7
Msi2	888.04	0	2.82	94.3	33.5
Gm10282	514.04	0	2.06	55.54	26.99
Mapre2	1021.49	0	1.47	112.62	76.65
Lrmp	885.35	0	4.71	107.04	22.71
Eif4ebp2	2835.68	0	2.46	312.43	126.78
Arid5a	1664.26	0	1.96	184.02	93.77
Mgea5	1517.04	0	-2.53	93.45	236.58
Psme3	3183.42	0	2.27	330.62	145.67
Malat1	5353.32	0	-3.18	278.45	884.47
Rap1gds1	1746.33	0	2.25	174.17	77.29
Top2a	6731.82	0	2.41	733.11	304.21
Atf4	4590.47	0	-2.22	277.27	616.83
Zfp706	1531.15	0	2.32	149.67	64.48
Slc41a1	887.19	0	-2.48	52.89	131.26
Ddx39b	4193.07	0	1.58	397.49	251.7
Eif1	2168.64	0	-2.11	139.22	293.41
Rab11fip4	262.91	0	3.6	34.57	9.6
Rnaset2a	584.29	0	-2.12	34.79	73.71
Aff3	911.91	0	1.69	75.98	44.89
Eef1a1	62991.7	0	-1.37	4511.17	6182.16
Odc1	1669.3	0	1.61	151.96	94.2
Cd47	1836.19	0	2.08	169.99	81.68
Ndufs7	456.61	0	1.91	43.88	22.93
Jund	3166.52	0	-2.42	204.73	495.06
Srsf7	2386.4	0	1.56	218.63	139.99
Mthfd1l	1932.43	0	2.14	189.91	88.74
Anln	291.57	0	2.17	30.78	14.18
Osm	266.19	0	1.61	18.56	11.55
Anp32a	3100.76	0	1.82	322.34	176.75
Prmt3	630.93	0	2.06	57.28	27.85
Rab27a	718.79	0	2.32	77.53	33.43
Mars	1857.4	0	1.6	173.11	108.16
Dirc2	91.32	0	-6.32	3.07	19.39
Epc1	533.83	0	-2.03	33.54	68.11
Baiap2	283.07	0	-2.75	16.4	45.09
Hmgn2	572.58	0	1.79	59.27	33.16
Zswim6	306.84	0	-2.8	17.46	48.94
1110004E09Rik	323.21	0	1.5	27.69	18.45
Nfix	109.32	0	2.21	11.66	5.27
Smad7	342	0	-1.59	27.1	43.19
Commd3	265.26	0	1.87	27.18	14.56
Arsb	39.45	0	12.82	6.38	0.5
Hmgn1	1589.32	0	1.45	152.91	105.77
Hist1h1c	95.76	0	-13.86	1.89	26.26
Slc16a6	358.34	0	1.55	28.64	18.5
2410015M20Rik	444.38	0	1.47	41.8	28.38
Ints5	924.4	0	1.5	88.8	59.22
Cct4	3976.12	0	1.22	352.64	289.45
Rps9	10181.5	0	-1.28	777.74	998.36
Arhgap33	45.58	0	2.26	5.43	2.4
Impa1	855.56	0	1.73	83.72	48.4
Gipc1	381.64	0	1.87	37.46	19.99
Xpo1	3635.67	0	1.42	348.94	246.41
Slfn9	442.69	0	2.46	54.31	22.11
Srebf1	1457.39	0	1.6	146.98	91.91
Hspa8	13287.3	0	-1.59	928.78	1478.78
Kpna6	730.19	0	1.31	67.17	51.23
Mycbp	222.65	0	2.3	24.01	10.43
Csde1	3143.3	0	1.3	284.54	219.14
Tnrc18	408.42	0	1.58	35.06	22.25
Dgat1	131.74	0	-1.76	9.3	16.39
Dclk2	272.64	0	2.37	23.89	10.07
Epha2	16.94	0	-6.85	0.55	3.75
Glmn	149.36	0	1.75	13.73	7.83
Capn10	161.74	0	-1.55	10.26	15.9
Rabggtb	1447.8	0	-1.42	106.76	151.8
Rps5	10890.9	0	-1.26	824.09	1038.28
Ift57	116.79	0	2.16	10.51	4.86
Heatr5b	392.86	0	1.46	32.85	22.56
Lemd2	371.28	0	-1.33	27.26	36.12
Slc36a4	283.38	0	2.55	31.27	12.27
Mrpl48	228.39	0	1.43	20.56	14.42
Hyou1	2577.18	0	1.19	233.23	196.74
Cenph	242.95	0	1.56	23.47	15.04
Ddx5	10368	0	-1.16	849.41	987.04
Ctdp1	689.86	0	-1.43	50.47	72.26
Hist1h3c	73.82	0	1.83	7.85	4.29
Rps12	2589.18	0	-1.24	202.35	250.28
Wdr24	431.32	0	1.33	40.66	30.58
Ctcf	2033.82	0	1.29	185.15	143.95
Gga1	436.03	0	1.45	42.31	29.28
Commd10	217.12	0	1.8	21.68	12.08
Tmem9b	303.89	0	1.53	29.53	19.33
Med26	277.27	0	-1.51	20.94	31.62
Rps2	982.89	0	-1.22	78.13	95.16
Cul1	1207.57	0	1.19	107.54	90.6
Ddb2	259.2	0	1.59	25.31	15.93
Zbed3	53.47	0	1.86	6.67	3.58
Notch1	1925.63	0	1.44	167.95	116.94
B930036N10Rik	24.86	0	-2.78	1.59	4.42
Zfp598	1334.04	0	-1.25	98.65	123.72
Dtx3	337.03	0	1.4	30.7	21.97
Bcam	86.19	0	2.42	11.44	4.72
Hist1h4a	21.4	0	-2.7	1.07	2.89
Hgsnat	66.87	0	1.74	6.57	3.77
Atxn7l3	1228.02	0	1.18	110.58	93.51
Igf2bp3	113.35	0	1.47	9.27	6.31
Mknk2	3548.07	0	-1.39	263.92	368.12
Dhx35	262.32	0	1.29	22.85	17.67
Mtss1	209.45	0	1.91	21.65	11.36
Gsn	111.97	0	1.77	17.49	9.86
Hist1h4k	18.2	0	-2.64	1.12	2.96
Ccr7	8323.15	0	-9.5	142.67	1355.79
2020-09-09	2216.76	0	6.2	255.84	41.28
Ubc	14980.7	0	-4.21	633.99	2671.22
Tgm2	272.05	0	13.66	35.32	2.59
Socs2	1269.24	0	4.35	156.05	35.87
Itgb2	1765.73	0	4.63	192.29	41.49
Agpat3	1767.52	0	3.75	185.75	49.5
Cnn2	2024.22	0	3.11	242.34	77.82
Nfkbia	4637.35	0	-5.06	192.24	973.15
Coro1a	5275.55	0	2.88	621.17	215.85
Lck	2732.42	0	4.2	326.08	77.61
Klf2	492.73	0	-8.08	14.29	115.52
Hspa1a	2361.97	0	-643.26	1.4	902.14
Ly6e	2528.13	0	3.63	245.27	67.57
Hdac7	2067.31	0	4.08	220.71	54.06
Il4ra	3388.07	0	3.33	450.15	135.37
Ptprcap	1592.39	0	2.99	173.7	58.11
Ccnd3	2767.53	0	2.73	281.32	103.15
Cd2	3283.01	0	2.73	307.42	112.68
Nfatc2	937.84	0	4.62	116.06	25.09
Cxcr4	273.58	0	-5.06	12.87	65.11
Tfdp1	2674.9	0	2.64	276.71	104.78
Rac2	3409.64	0	2.52	375.64	148.85
Socs1	1528.32	0	3.41	182.92	53.67
Ltb	669.58	0	4.32	57.92	13.41
Spag9	897.9	0	-3.75	41.72	156.38
Pfn1	13491.5	0	2.28	1427.66	627.36
Ldlr	774.96	0	4.35	79.34	18.22
Set	4836.79	0	2.27	496.68	218.73
Eif5a	14343	0	2.11	1415.21	671.11
Psmb8	2617.44	0	2.85	237.63	83.52
Cd52	2158.72	0	3.15	232.5	73.71
Kif11	1720.5	0	3.15	201.44	64.01
Ablim1	3321.11	0	3.05	365.27	119.57
Egln3	712.44	0	3.05	48.13	15.78
Hnrnpd	3809.4	0	2.21	395.65	178.85
Nab2	782.82	0	4.5	86.99	19.32
Arhgef1	2738.82	0	2.03	261.24	128.84
Lss	665.27	0	4.17	70.87	16.99
Atf5	313.8	0	-4.66	13.11	61.08
Phf19	409.35	0	3.94	46.82	11.89
Acap1	975.5	0	2.9	117.93	40.72
Csk	2849.82	0	2.35	285.75	121.61
Brd2	5234.58	0	-2.1	340.78	716.56
Cdk4	2991.49	0	2.22	304.06	137
Adcy7	1172.25	0	3.14	137.93	43.93
Prkch	1330.87	0	2.59	122.05	47.15
Mafg	1467.72	0	-2.39	83.68	199.61
Heatr1	1729.36	0	2.28	182.61	80
Sgpl1	593.19	0	-2.57	35.06	89.99
Bcl11b	1551.38	0	2.01	136.32	67.85
H2-K1	5750.43	0	-1.78	354.04	630.78
Mlec	3598.63	0	2.35	373.14	159.03
Eif3b	5042.82	0	1.78	492.2	276.93
Chpf2	643.83	0	-2.65	33.37	88.27
Xbp1	1720.97	0	2.02	155.6	76.93
Selplg	1263.29	0	1.59	110.95	69.89
Chd7	1785.88	0	1.7	158.88	93.34
Actg1	16105.2	0	1.51	1856.18	1225.94
Ccnd2	8915.8	0	2.04	1030.74	504.53
Gata3	2910.7	0	1.47	381.4	259.8
Pim1	6558.72	0	-2.6	354.69	922.74
Dusp5	1692.41	0	-2.37	109.64	260.11
Stra6	167.97	0	10.29	28.95	2.81
Mta1	1182.1	0	1.94	115.08	59.22
Itgav	747.31	0	-3.46	38.55	133.22
Plec	1395.64	0	-1.63	113.76	185.53
Hmga1-rs1	1459.54	0	1.65	137.95	83.63
Tuba4a	2612.67	0	1.89	260.98	138.04
Bcl2l1	2979.61	0	-1.43	219.2	313.25
Kif1b	630.36	0	-2.17	33.47	72.5
Eno1	4878.42	0	2.05	498.3	243.03
Pitpnm2	767.2	0	2.89	76.03	26.3
Clk1	1659.47	0	-2.82	92.48	260.89
2020-09-08	321.05	0	4.58	44.57	9.73
Inpp5d	648.06	0	2.19	70.64	32.32
Spn	2125.15	0	2.95	242.23	82.08
Rnf187	1635.86	0	2.09	171.05	81.79
Tbl3	745.97	0	2.47	78.59	31.88
Nek2	520.82	0	2.62	62.87	24.01
Nefh	800.55	0	1.71	69.32	40.56
Plcg1	1417.75	0	1.84	132.82	72.02
Als2	422.12	0	-2.39	23.44	56.12
Rabgap1l	747.32	0	1.7	68.21	40.02
G3bp1	4757.59	0	1.66	453.46	272.63
Pla2g12a	683.78	0	2.4	75.89	31.68
Tcf7	2442.7	0	1.97	278.06	140.92
Ddx39	2230.77	0	1.71	217.64	127.07
Gm14005	50.75	0	8.52	6.75	0.79
Irs2	310.33	0	-3.37	15.31	51.57
Tmc8	268.61	0	2.92	28.99	9.93
Rnf213	560.35	0	1.9	50.5	26.54
Tiam1	724.35	0	3.31	85.96	26.01
Celsr1	350.28	0	3.75	43.39	11.57
Lfng	723.09	0	2.35	65.43	27.88
Nhp2	1830.53	0	1.62	173.6	107.29
Patz1	661.79	0	2.47	71.74	29.07
Ptp4a3	868.15	0	2.38	85.83	36.03
Akt2	1218.79	0	1.81	113.88	63.09
Ptprs	959.74	0	2.1	96.35	45.87
Hells	1889.47	0	1.97	195.78	99.2
Nup107	956.52	0	2.26	100.43	44.37
Rcc1	1805.78	0	1.46	167.12	114.69
Myh9	5588.33	0	1.75	568.11	324.28
Etv6	1808.54	0	2.01	190.98	94.93
Pdcd1	227.81	0	4.95	31.01	6.26
Wbp2	741.55	0	-1.64	49.65	81.31
Gcat	250.51	0	3.04	28.25	9.31
Chac1	88.69	0	-5.86	2.16	12.67
Kbtbd11	1161.3	0	4.27	120.59	28.27
Cyc1	1664.19	0	1.54	157.43	102.11
Ubac2	443.73	0	2.05	41.32	20.18
Cish	4610.47	0	1.17	458.25	391.98
2700081O15Rik	487.38	0	-1.93	32.54	62.78
Fkbp5	829.7	0	2.3	82.93	36.04
Bach1	204.29	0	-3.83	9.43	36.06
Kcnab2	1790.47	0	2.09	176.6	84.62
Abtb2	657.92	0	-2.38	39.65	94.19
Zfp703	262.72	0	-2.79	16.53	46.14
Dgka	1070.64	0	1.24	106.51	86.22
Rora	193.26	0	-3.14	8.93	28.01
Cdk2ap1	1173.14	0	1.92	121.49	63.12
Slc29a1	922.44	0	1.86	84.44	45.36
Leng8	1354.4	0	-1.61	93.58	150.31
Nfkb2	2196.95	0	-1.47	151.14	222.44
Hnrnpu	11805.9	0	1.58	1137.73	721.21
Mcm7	3329.14	0	1.7	338.51	198.7
Bysl	1034.51	0	1.74	99.8	57.4
Coro1c	2012.63	0	1.38	198.57	144.07
Rnpep	641.53	0	2.03	73.09	35.93
Il4i1	190.8	0	3.63	28.66	7.89
Recql	409.18	0	2.99	47.18	15.8
Cdkn1b	936.14	0	-1.72	70.46	121.43
Mrpl52	405.31	0	1.87	40.54	21.69
Ptgfrn	460.45	0	3.02	48.2	15.96
Hspa5	9530.85	0	-1.75	680	1192.38
Clec16a	438.1	0	1.86	43.9	23.56
Rgs3	222.55	0	3.39	23.61	6.96
Atf3	981.67	0	-3.63	48.65	176.78
Adamtsl4	116.94	0	9.45	15.82	1.67
Hvcn1	274.55	0	2.08	36.01	17.3
Fzr1	689.85	0	1.85	72.99	39.43
Fcho1	685.48	0	1.99	68.14	34.31
Ddx56	704.8	0	1.88	66.82	35.63
Lrp10	1729.99	0	1.84	169.32	92.13
Pcbp1	6397.35	0	1.52	603.57	396.08
Tubb5	25937.2	0	1.56	2552.31	1633.1
Prex1	595.22	0	2.06	70.8	34.45
Usp36	1440.1	0	1.35	123.57	91.71
Palld	93.17	0	-3.85	4.11	15.81
Ighg1	178.33	0	2.01	26.08	13.01
Tulp4	2556.44	0	1.44	221.54	153.64
Pmepa1	1073.75	0	1.52	122.22	80.45
Aacs	589.96	0	1.93	54.59	28.25
Ptprf	211.75	0	3.19	27.21	8.54
Nup93	1148.44	0	1.71	112.54	65.8
Trim8	864.86	0	1.92	97.2	50.63
Btbd19	285.43	0	2.84	35.43	12.49
U2af2	2320.82	0	1.46	213.25	146.45
Syf2	671.34	0	-1.81	44.61	80.81
Zmiz1	1512.71	0	1.88	154.98	82.3
Sema4d	1815.46	0	1.84	173.27	94.37
Tuba1c	1954.44	0	1.65	200.18	121.38
Lta4h	637.41	0	2.01	65.67	32.66
Rai1	744.69	0	2.14	75.46	35.25
Skiv2l2	949.46	0	1.84	96.78	52.7
1600014C10Rik	221.95	0	2.42	23.31	9.62
Cyth1	900.12	0	1.49	81.59	54.79
Tbc1d17	286.47	0	-2.19	17.16	37.51
Cyth2	456.26	0	-1.66	32.99	54.78
Klf11	92.25	0	-6.64	3	19.91
D5Ertd579e	459.35	0	-1.74	30.35	52.8
Ubap2	1729.08	0	1.3	156.52	120.03
Eprs	3594.46	0	1.33	325.89	245.03
Zfp106	2937.47	0	1.52	276	181.72
Uba7	155.87	0	3.35	9.34	2.79
Tapbp	1710.11	0	1.5	104.43	69.49
Gramd1a	1177.69	0	1.31	106.57	81.4
Phf13	377.07	0	-2	23.91	47.91
Tmbim6	2995.81	0	-1.32	216.92	287.1
Agap2	521.85	0	2.23	49.42	22.17
Hsp90ab1	60882.8	0	-1.4	4380.43	6134.99
Haus4	290.46	0	2.25	29.63	13.17
Hgs	392.91	0	-2.23	23.24	51.95
Smc4	5125.76	0	1.36	503.59	370.28
Ankrd52	1380.21	0	1.74	137.6	79.1
Zfp740	1157.82	0	-1.32	91.89	121.19
Adora2a	277.87	0	-1.64	19.9	32.66
Gne	264.48	0	2.13	25.02	11.74
Arpc1b	2543.67	0	1.44	245.64	170.68
Lama5	110.09	0	2.86	14.22	4.97
Apeh	516.42	0	2.28	53.53	23.43
Slc35c1	603.89	0	1.28	53.21	41.54
Vps52	427.76	0	2.14	41.33	19.28
Ezr	2899.25	0	-1.31	239.5	313.67
Zbtb7b	750.58	0	1.97	77.08	39.1
Dnajc11	940.65	0	1.49	84.32	56.54
Nol6	962.27	0	1.48	90.21	61.04
Ski	1572.6	0	1.53	162.97	106.43
Galc	133.95	0	-1.73	9.69	16.76
Enc1	753.14	0	-1.47	29.44	43.3
Rcbtb2	136.67	0	2.23	11.52	5.17
Rnf126	946.61	0	1.5	87.6	58.31
Exosc3	715.08	0	1.67	68.21	40.88
Pik3cd	2898.15	0	1.38	252.39	182.76
Scfd2	163.65	0	2.34	17.46	7.46
Hk1	2012.68	0	1.82	182.71	100.18
Pxn	615.07	0	1.41	55.05	39.08
Ptpn11	1884.23	0	1.43	171.69	120.22
Vasp	1544.42	0	1.46	146.34	100.01
Rin3	354.23	0	2.37	40.82	17.2
Ksr1	701.23	0	1.78	63.52	35.66
Il1r2	82.1	0	5.51	10.54	1.91
Tnk2	636.15	0	1.97	67.39	34.12
Mbp	1076.38	0	-1.37	79.23	108.72
Espn	272.93	0	3.21	26.57	8.26
Hs3st3b1	229.99	0	-2.6	13.51	35.09
Bmp7	43.48	0	4.39	6.25	1.42
D030028A08Rik	131.25	0	2.19	11.8	5.4
Ramp1	82.75	0	5.86	9.37	1.6
Pcnp	939	0	1.42	91.47	64.44
Actn1	1751.13	0	-1.28	113.76	145.39
Fam189b	250.94	0	1.81	24.91	13.76
Cotl1	2077.14	0	1.61	233.08	144.8
Fut7	41.65	0	17.3	5.15	0.3
Coro1b	956.56	0	1.76	99.94	56.76
Foxp1	1501.53	0	1.21	122.21	100.77
Atad3a	1341.92	0	1.22	107.56	88.43
Mnt	481.35	0	-2.2	31.34	69.01
Arhgef3	759.68	0	-1.26	55.48	69.7
Rab11fip3	216.2	0	-2.13	13.11	27.9
Alcam	294.15	0	-1.77	16.73	29.65
Nfil3	1289.81	0	1.3	146.77	112.53
Arrb1	266.77	0	5.38	32	5.95
Erg	29.95	0	5.06	4.49	0.89
Rprd1b	945.27	0	1.74	93.84	53.94
Pcsk4	93.76	0	2.15	8.45	3.94
Tspan9	72.09	0	4	9.14	2.29
Ubr2	1245.17	0	-1.49	89.47	132.98
Mettl8	157.64	0	1.99	12.86	6.45
Abcb9	182.19	0	2.59	18.95	7.31
Abcc5	426.39	0	-1.92	24.86	47.68
Dhx37	655.72	0	1.38	57.19	41.31
Cabin1	966.22	0	1.37	86.28	62.82
Hemgn	28.1	0	10.19	3.8	0.37
Ephx1	98	0	2.74	11.52	4.2
Cuedc1	115.89	0	3.3	13.22	4.01
Irgq	238.19	0	-1.65	15.25	25.1
Hnrnpa2b1	11695.2	0	1.6	1132.03	707.14
Stt3a	1892.4	0	1.37	176.16	128.16
Tcta	68.85	0	-3.02	2.88	8.69
Lmna	193.95	0	-1.67	17.3	28.87
Lig3	742.79	0	1.76	70.64	40.1
Tpst1	286.61	0	2.29	27.79	12.13
Bbc3	79.5	0	-6.61	2.06	13.59
Smc3	1966.14	0	1.19	183.91	154.17
AI480526	87.88	0	-2.37	5.4	12.81
Nfe2l2	448.02	0	-1.88	30.91	58.15
Ywhab	2795.85	0	1.4	263.07	187.34
Farsa	1335.84	0	1.4	118.18	84.12
Vdac2	2482.96	0	1.44	220.36	153.41
Ptma	5901.1	0	1.42	553.38	389.06
Dhx40	344.05	0	-2.17	22.07	47.82
Ccdc134	275.68	0	1.6	27.04	16.9
Foxred2	235.27	0	1.78	23.35	13.15
Mad1l1	252.9	0	1.7	25.84	15.18
Il21r	1012.45	0	2.01	109.89	54.75
Hnrnpf	2747.71	0	1.39	254.71	183.77
Ubr4	2284.8	0	-1.43	158.06	226.68
Cand2	166.03	0	2.57	20.3	7.9
Cerk	344.02	0	2.94	39.25	13.36
Ubr3	733.83	0	-1.44	53.36	76.9
Ybx1	6627.51	0	1.21	587.75	486.9
Aurkaip1	687.31	0	1.34	64.24	47.81
Scarb1	575.46	0	1.63	59.82	36.74
Ap1m1	837.56	0	1.47	72.19	49.2
Rae1	938.21	0	1.21	80.77	66.69
Zc3h7a	858.32	0	-1.32	66.39	87.63
Acot7	1080.15	0	1.32	89.26	67.76
Sla2	105.83	0	3.25	13.28	4.08
Get4	594.97	0	1.55	57.26	36.84
Sytl3	62.37	0	-2.48	2.83	7
Prkaca	705.29	0	1.78	76.01	42.64
Snap47	286.08	0	2.18	26.91	12.36
Eif4a1	11708.7	0	1.19	1029.38	867.81
Elmo2	639.87	0	1.66	64.89	38.98
Rpia	458.38	0	1.71	43.81	25.61
Idh3b	932.8	0	1.28	82.19	64.43
Trp53i11	390.37	0	2.9	48.82	16.84
Klhl26	177.62	0	1.91	17.6	9.23
Iffo1	153.58	0	-1.98	10.07	19.93
Anks1	409.77	0	1.5	35.16	23.44
H2-Ke6	196.06	0	2.88	23.16	8.05
Troap	180.23	0	2.82	21.17	7.52
Lag3	1178.53	0	1.63	142.77	87.77
Eef2	46044.5	0	-1.21	3498.09	4219.88
Rgs10	599.2	0	1.98	71.33	36.12
Arl2	197.8	0	2	18.26	9.13
Rnf24	102.92	0	-2.46	6.01	14.76
Htra2	690.14	0	1.56	61.12	39.09
Rlf	688.01	0	-1.31	52.99	69.48
Map2k3	1012.77	0	-1.24	88.92	110.58
Gnai2	3365.08	0	1.33	310.97	233.62
Tns1	89.84	0	7.45	9.26	1.24
Prr14	526.36	0	-1.52	39.15	59.7
Atp5o	1148.44	0	1.38	104.56	75.62
Adrb2	47.44	0	-7.54	1.37	10.36
Slc16a3	1039.51	0	2.6	125.56	48.32
Irf2bp2	1389.45	0	-1.24	119.45	148.31
Maz	2946.79	0	1.42	267.24	188.11
Tlk2	543.61	0	-1.49	40.06	59.53
Zap70	1918.02	0	1.72	194.69	113.04
Yeats2	495.93	0	1.66	45.93	27.69
Xylt2	291.29	0	1.7	27.96	16.41
Clip2	111.36	0	-1.85	7.93	14.64
Uqcrc2	1558.18	0	1.45	143.2	98.72
Mta3	198.9	0	2.01	21.16	10.54
Cdc23	519.89	0	1.59	48.74	30.69
Rfx1	465.17	0	-1.57	32.63	51.37
Mbnl2	477.92	0	-1.93	31.15	60.12
Eif4g2	13223.2	0	1.26	1208.16	955.34
Nfatc1	1123.15	0	1.36	103.78	76.5
Nbeal2	651.93	0	1.57	58.54	37.3
Socs3	873	0	1.18	75.89	64.33
U2af1	430.11	0	1.51	42.39	28.16
Ccdc88c	598.16	0	1.52	62.63	41.33
Rab8a	1037.77	0	1.58	99.61	63.07
Zfp148	856.41	0	1.48	79.82	53.81
Tnnt2	49.51	0	-6.57	1.73	11.37
Hs6st1	425.44	0	-1.96	28.1	54.93
Plcb4	57.19	0	2.41	6.57	2.73
Eml2	297.3	0	2.1	31.27	14.87
Vps18	254.45	0	-1.47	19.6	28.81
Sh3bp4	51.65	0	-4.44	2	8.89
Capn2	539.9	0	2.32	70.76	30.51
Dot1l	2137.3	0	1.31	198.96	151.61
Itpk1	427.97	0	1.45	40.88	28.19
Elovl1	734.49	0	1.3	68.15	52.3
Dennd4b	643.99	0	1.64	57.51	35.13
D10Jhu81e	271.19	0	1.54	24.12	15.65
Sbk1	184.48	0	2.21	19.53	8.84
Myo19	302.13	0	1.48	26.1	17.63
Hsdl1	503.32	0	-1.31	37.96	49.64
Stk24	1027.91	0	1.46	91.61	62.94
Os9	679.4	0	1.31	60.18	46.03
Slc35b2	369.51	0	1.41	33.64	23.87
Oas3	38.86	0	4.15	3.32	0.8
Prrc2a	4981.75	0	1.13	444.19	392.66
Arl5c	180.68	0	-1.47	13.9	20.49
Tsc22d4	1017.41	0	1.47	89.36	60.61
Pgam5	573.45	0	1.29	51.52	39.82
Tbc1d16	52.11	0	3.94	6.29	1.6
Kctd10	901.06	0	-1.22	69.89	85.5
Pkm	20295.2	0	1.48	1947.43	1315.68
Foxo3	709.88	0	-1.52	54.61	83.23
Slain2	736.15	0	1.39	66.4	47.76
Pdlim7	111.21	0	-2.27	8.65	19.61
Neurl4	852.2	0	1.3	76.27	58.57
Arpc5l	815.69	0	1.37	75.18	54.69
Fam19a3	34.15	0	32.31	3.87	0.12
Adam15	179.46	0	1.64	20.45	12.47
Crip1	125.38	0	-1.57	9.12	14.32
Gpam	120.32	0	2.39	12.73	5.33
Tpcn1	193.57	0	1.72	18.45	10.72
Timm44	880.68	0	1.31	77.64	59.34
Ncor2	906.42	0	1.35	87.23	64.54
Nrf1	617.15	0	1.3	57.72	44.28
Sun2	733.35	0	1.76	87.65	49.79
Slc43a2	131.77	0	2.49	15.05	6.04
Tbc1d14	546.13	0	1.49	47.17	31.58
Ppip5k2	735.2	0	1.64	62.36	38.12
Cops2	1407.06	0	1.43	136.61	95.75
Icmt	978.28	0	-1.23	74.57	91.53
Cuedc2	213.04	0	1.74	21.2	12.2
BC004004	303.9	0	1.62	28.84	17.75
Slc4a8	96.79	0	1.96	8.99	4.58
Prdm2	975.37	0	-1.77	62.93	111.28
Prr12	484.62	0	1.7	47.52	27.94
Tet3	1425.46	0	1.19	132	110.89
C1qtnf6	40.49	0	4.27	3.8	0.89
Rabep2	304.62	0	-1.66	18.09	30.11
Capn1	612.8	0	1.67	60.67	36.38
Ubxn11	169.52	0	1.61	15.12	9.37
Pear1	78.54	0	2.59	8.98	3.46
Hook2	118.02	0	2.02	12.38	6.12
Dohh	610.3	0	1.26	54.72	43.34
Pde4a	32.98	0	3.24	3.72	1.15
Hadh	513.72	0	1.59	53.5	33.62
Mgll	58.44	0	5.61	11.08	1.98
Hnrnpa0	6257.29	0	1.27	608.86	480.52
Ogfr	1080.89	0	1.39	94.05	67.5
Arl1	735.26	0	1.27	65.35	51.39
Mfsd2a	301.37	0	1.49	30.65	20.61
Wsb1	1488.14	0	-1.34	117.52	156.94
Klhl3	116.13	0	1.66	18.4	11.09
Clk3	1011.31	0	-1.57	75.79	119.22
Ppcdc	232.75	0	2.13	19.53	9.19
Exoc7	288.91	0	1.77	28.54	16.15
Lrrc41	398.53	0	1.31	35.56	27.12
Xkr5	44.84	0	10.59	4.77	0.45
Zranb3	180.4	0	1.73	17.28	9.98
Trex1	242.63	0	-2.04	13.91	28.34
Mapk3	364.13	0	1.57	39.32	25.02
Nphp4	72.42	0	1.73	7.26	4.2
Mrfap1	2971.48	0	1.25	269.46	215.82
Timp2	109.11	0	3.4	17.43	5.13
Eif3g	1327.59	0	1.24	119.95	96.68
Glod4	383.91	0	2.21	35.95	16.29
2810403A07Rik	701.7	0	-1.52	51.49	78.2
Rpl9	2046.64	0	-1.22	157.92	192.62
Taf4b	335.19	0	-1.94	18.89	36.59
Dynlrb1	773.77	0	1.45	76.38	52.59
Syngr1	43.61	0	2.07	3.99	1.93
Zfp652	223.48	0	1.47	18.27	12.43
Slc2a8	91.81	0	-1.99	6.73	13.43
Ppp1r9b	786.72	0	1.57	75.9	48.27
Zfp513	240.35	0	-1.48	17.02	25.23
Rab40c	147.19	0	-1.85	9.71	17.99
Runx1	562.77	0	1.81	67.74	37.33
Plscr3	148.81	0	2.1	12.95	6.16
Tbcd	513.36	0	1.59	45.8	28.81
Lmbr1	36.64	0	2.62	3.65	1.39
Pkp3	141.98	0	1.56	13.97	8.95
Pdgfb	136.79	0	1.82	11.25	6.2
Pex10	133.2	0	1.58	12.13	7.67
Acsf2	109.66	0	2.79	13.58	4.86
Irf4	11891.6	0	1.84	1225.13	664.38
Zfp747	143.22	0	-1.61	9.28	14.98
Ankrd39	143.17	0	1.51	12.12	8
Tnfrsf13b	281.7	0	2.25	28.87	12.85
Nrp1	37.13	0	3.29	3.37	1.03
Wdr90	588.56	0	1.32	55.61	42.22
Ccdc85c	62.14	0	2.33	6.64	2.85
Notch2	1204.24	0	1.25	112.43	89.79
Gm20496	52.35	0	2.23	4.77	2.13
Odf2	921.9	0	1.5	92.6	61.57
Nr2f6	98.58	0	2.35	11.17	4.75
Arap1	333.35	0	1.43	31.72	22.1
Lrrc8a	289.62	0	-1.36	23.38	31.76
Rgs14	164.03	0	2.2	15.15	6.88
S1pr4	245.11	0	1.64	26.33	16.07
Iqce	174.58	0	1.44	13.84	9.62
Mlycd	104.89	0	1.97	10.32	5.24
Usp35	37.6	0	-3.69	1.73	6.37
Hnrnpl	5998.86	0	1.18	555.96	470.94
Mcat	278.63	0	1.66	24.97	15.08
Pstpip1	428.94	0	1.48	36.96	25.04
Pla2g6	183.62	0	-1.38	12.67	17.44
Smurf1	326.37	0	-1.45	24.41	35.35
C3	24.94	0	5.07	2.82	0.56
Sfxn2	85.94	0	1.89	7.19	3.79
Rbbp4	3605.47	0	1.35	334.6	248
Tmem120b	55.15	0	-1.88	3.22	6.06
Atp6v0a2	772.12	0	1.39	70.77	51.05
Rpl18a	5672.99	0	-1.22	436.65	530.93
Gstt2	300.68	0	1.31	33.38	25.47
Zfp219	450.61	0	1.47	39.49	26.88
Arl15	118.42	0	2.01	12.94	6.45
Tbc1d4	345.47	0	1.56	43.03	27.51
Ctif	101.3	0	1.72	9.69	5.64
Igsf9	34.47	0	2.17	2.92	1.34
Hic1	88.8	0	1.9	8.94	4.7
Egln1	1253.81	0	1.9	122.13	64.31
Csf1	46.3	0	5.8	8.19	1.41
Josd1	670.93	0	1.28	61.18	47.71
Pdik1l	434.94	0	1.74	42.6	24.52
Ccs	147.24	0	1.63	13.65	8.36
Gtf2ird2	153.68	0	1.4	12.29	8.77
Plekha7	107.85	0	1.54	11.09	7.2
Pdzd4	38.79	0	2.47	4.8	1.94
Rab3d	47.18	0	2.65	5.75	2.17
Mcmbp	1431.39	0	1.35	127.08	94.04
Lrp1	20.64	0	3.05	1.48	0.48
Gm20716	1334.17	0	1.24	122.18	98.46
Nufip2	1435.72	0	-1.41	108.21	152.62
Zfp36l1	1894.78	0	-1.56	141.47	219.99
Psen1	728.92	0	-1.25	55.48	69.44
Ccdc12	188.44	0	1.49	16.74	11.24
Snrnp27	300.62	0	1.45	28.05	19.38
Btbd9	449.33	0	1.33	41.43	31.16
Rbm15	1244.13	0	-1.32	96.26	127.31
Rreb1	379.36	0	1.9	45.39	23.87
Rpl3	6235.62	0	-1.13	496.96	560.27
Sbf1	1482.18	0	1.35	136.57	101.16
Rpl10a	3856.17	0	-1.16	306.87	356.07
Sec16a	952.52	0	1.23	83.22	67.68
Rab34	42.72	0	-2.88	2.3	6.62
Zfp451	716.36	0	-1.22	56.29	68.87
Bbx	527.03	0	-1.32	33.14	43.67
Rgp1	599.15	0	1.26	54.99	43.61
Calu	1934.14	0	1.35	177.75	132
Edem2	325.09	0	1.46	29.68	20.38
Mcoln2	23.03	0	2.53	2.61	1.03
Trim11	503.3	0	-1.23	39.75	48.72
S1pr1	114.91	0	1.51	9.85	6.51
Snx9	189.83	0	1.44	17.04	11.84
Cops7b	348.36	0	1.6	33.05	20.62
Mllt3	1162.72	0	1.35	113.79	84.25
Xrn2	1552.65	0	1.19	134.24	113.07
Ubtd1	48.59	0	-1.9	2.9	5.51
Smc6	1994.39	0	1.33	177.46	133.78
Sema4f	198.1	0	1.57	23.87	15.22
Mgrn1	261.27	0	1.47	26	17.65
Ptpn13	99.47	0	1.73	11.5	6.64
5031439G07Rik	282.41	0	-1.41	22.87	32.36
Cic	1233.75	0	1.34	113.2	84.75
Vamp1	217.84	0	1.34	21.95	16.35
Slc6a6	1883.31	0	1.18	162.62	137.84
Mark4	343.52	0	-1.3	26.02	33.9
Rpl32	8649.6	0	-1.14	692.03	786.89
Sh3gl1	600.25	0	-1.21	50.22	60.53
Bcor	1105.62	0	1.2	109.92	91.45
Sap30bp	362.95	0	-1.26	27.11	34.29
Samd1	844.05	0	1.58	82.59	52.28
Nfkbil1	196.88	0	1.39	18.67	13.44
Tnfrsf1a	159.9	0	1.44	14.08	9.81
Rpl28	1925.2	0	-1.25	151.46	189.25
Trim33	659.13	0	-1.2	50.98	61.39
Zfp672	202.02	0	1.38	17.75	12.91
Gm5069	159.25	0	1.42	14.56	10.28
Kcnn4	772.77	0	-1.25	59.03	73.5
Uba52	2364.73	0	-1.15	188.85	217.05
Acp5	230.29	0	1.9	25.71	13.56
Leng1	171.41	0	-1.42	12.13	17.27
Il16	754.23	0	1.55	72.44	46.67
Cry2	157.74	0	-1.58	11.52	18.15
Mus81	213.77	0	1.55	21.01	13.53
Uvrag	585.01	0	-1.24	47.38	58.96
Plin3	210.47	0	1.59	22.41	14.12
Pcx	94.06	0	1.76	9.72	5.54
Nfic	209.89	0	2.09	26.37	12.62
Zfp292	1410.43	0	1.2	120.58	100.13
Sft2d1	180.37	0	-1.39	13.24	18.43
Fam168a	464.05	0	1.51	45.54	30.18
Pdcd7	391.26	0	-1.24	29.4	36.59
Slc4a2	612.73	0	1.36	62.63	46.14
Ncoa1	327.48	0	1.48	31	20.89
Stat1	2065.86	0	1.96	120.26	61.48
Cd247	1486.56	0	1.29	136.22	105.36
Tmem8	97.77	0	1.55	8.76	5.66
Gm10505	26.11	0	4.18	3.15	0.75
Fbrsl1	443.46	0	-1.48	32.55	48.12
Reep1	58.1	0	2.04	6.02	2.95
Plekhg2	525.58	0	1.55	54.32	35.04
Sp6	80.89	0	2.91	10.8	3.71
Aldh7a1	132.24	0	1.53	12.55	8.21
Jmjd1c	927.53	0	-1.24	67.72	84.16
Tnfaip8	350.85	0	1.54	36.83	23.97
Stk17b	1355.77	0	-1.25	119.23	149.29
Ppp6c	1009.27	0	1.32	91.45	69.08
Hpcal1	260.24	0	1.37	24.99	18.2
Fam117a	246.99	0	-1.77	16.98	30.01
Gramd1b	1784.44	0	-1.25	145.7	181.89
Rpusd1	134.49	0	1.77	13.65	7.72
Synj2	101.11	0	2.07	10.65	5.15
Ldlrap1	327.55	0	1.28	32.46	25.41
Wdtc1	553.53	0	1.23	39.48	32.03
Kctd2	193.69	0	1.34	18.28	13.63
Specc1	34.19	0	2.88	5.01	1.74
Alkbh5	3090.05	0	1.26	275.78	219.17
Hsp90aa1	18814.4	0	-1.28	1495.88	1919.19
Hivep3	1495.25	0	13.55	223.44	16.49
Ndrg1	1046.05	0	-6.37	36.47	232.23
Gpr83	723.9	0	10.94	71.63	6.55
Jun	2636.69	0	-76.39	10.67	815.13
Srgn	5576.22	0	-2.85	303.46	865
Scd2	11147.7	0	8.41	1418.41	168.69
Izumo1r	977.9	0	11.8	131.91	11.17
Sqstm1	2295.83	0	-6.61	72.73	480.47
Gadd45b	1830.94	0	-11.35	37.81	429.21
Chd3	2233.24	0	3.88	199.56	51.42
Klhl6	841.54	0	5.54	91.11	16.46
Tnfaip3	3181.73	0	-2.98	201.75	600.31
Arhgdib	2783.63	0	3.33	342.99	102.88
Sat1	1686.9	0	-7.76	44.73	347.07
Ccr4	1586.8	0	4.22	274.45	65.05
Treml2	850.28	0	5.06	85.21	16.85
Mt1	596.92	0	-28.5	6.29	179.16
Nup210	3031.47	0	4.38	314.81	71.9
Fermt3	1885.03	0	3.76	208.41	55.36
Ajuba	265.3	0	15.88	44.98	2.83
Bhlhe40	4252.38	0	-2.39	252.27	603.58
Anxa6	1734.91	0	3.31	155.01	46.85
Rasal3	2322.8	0	3.73	250.9	67.27
Inpp4b	1705.99	0	4.54	181.23	39.9
Ppp1r15a	1035.83	0	-7.64	30.4	232.15
Il2rb	3183.65	0	3.69	323.54	87.64
Ptpn6	1934.51	0	4.13	191.5	46.41
Hspa1b	2389.69	0	-402.66	2.27	914.49
Lta	806.54	0	5	66.22	13.25
Spry1	802.76	0	-8.45	20.68	174.82
Batf	1585.22	0	2.11	213.53	101.34
Fam129a	1188.15	0	-4	41.54	166.14
Rab11fip1	1107.35	0	-5.86	45.15	264.77
Dusp1	507.37	0	-10.91	11.4	124.38
Fosl2	1264.55	0	-3.26	72.88	237.49
Klf6	2056.16	0	-4.68	77.4	362.38
Ptpn1	2921.41	0	3.05	337.01	110.64
Ahnak	1297.51	0	-3.28	57.5	188.71
Pnrc1	1091.92	0	-4.44	45.45	201.9
Plk1	658.31	0	6.42	86.23	13.43
Lcp1	7102.71	0	3.43	875.92	255.14
Lif	3811.11	0	1.36	320.69	236.12
Rassf5	1636.66	0	4.89	224.5	45.94
Prps2	999.15	0	4.68	118.98	25.45
Trp53inp1	987.49	0	-7.68	26.37	202.45
Hemk1	1128.02	0	2.98	159.05	53.4
Gm15725	3247.79	0	2.97	374.5	126.12
Clic4	3020.57	0	-3.39	118.53	401.94
Vars	3528.73	0	2.57	379.88	147.74
Nr4a2	490.38	0	-20.66	6.72	138.78
Ecm1	1144.9	0	4.02	141.01	35.06
Ier5	1280.83	0	-4.72	56.34	265.96
Glud1	2956	0	-2.42	157.5	380.75
Igfbp4	649.29	0	5.2	71.56	13.76
Shmt1	1278.55	0	3.45	144.9	41.97
Ube2c	659.16	0	6.83	90.94	13.32
Cyb5b	2168.83	0	2.71	234.84	86.74
Rhob	631.28	0	-7.94	17.13	136.1
Ergic1	658.19	0	3.4	67.88	19.97
Lcp2	2533.33	0	2.63	328.28	124.99
Ccnb1	604.47	0	5.86	81.51	13.9
Il6ra	572.28	0	3.88	86.97	22.39
Scd1	684.56	0	4.84	94.52	19.54
Il2	1594.91	0	-3.21	84.44	271.25
Gimap3	2585.47	0	3.32	236.52	71.23
Dock8	1388.46	0	2.74	158.27	57.74
Il27ra	847.51	0	3.17	88.88	28.03
Limd2	2687.67	0	3.12	278.45	89.16
Rasgrp1	1351.08	0	2.48	139.18	56.07
Ubtf	2168.12	0	2.92	249.75	85.51
Gbp5	1654.16	0	-4.36	23.82	103.96
Gm1821	6096.94	0	-2.41	356.85	859.77
Arhgap19	462.22	0	6.53	55.69	8.53
Jak3	2075.85	0	3.21	231.97	72.36
Elovl6	457.79	0	5.15	54.92	10.66
Myo6	2014.98	0	4.59	295.13	64.35
Nucb1	1712.25	0	3.62	201.35	55.65
Stat4	546.71	0	-3.43	20.58	70.5
Atp2a3	1519.53	0	4.16	214.79	51.61
Cenpa	696.04	0	4.55	95.23	20.95
Pml	1210.95	0	2.83	108.38	38.25
Cd6	2290.94	0	2.76	215.24	77.85
Ccng2	432.91	0	-2.86	22.97	65.71
Lgals9	496.78	0	2.48	44.77	18.05
Ccna2	2138.83	0	2.9	244.43	84.31
Dusp4	1615.26	0	-2.68	97.01	259.72
Aurka	568.57	0	3.76	76.73	20.41
Pros1	634.58	0	2.98	92.58	31.04
Tmem173	1045.69	0	3.81	90.38	23.72
Ftl1	3292.01	0	-2.94	186.03	546.27
Zfand5	1180.13	0	-3.23	57.77	186.76
Ehd1	1392.52	0	-3.09	67.65	208.8
Anxa2	367.8	0	-4.07	14.5	58.93
Fos	537.34	0	-20	8.18	163.6
Hspa4l	765.55	0	-3.92	32.21	126.12
Pck2	374.6	0	-2.83	15.9	45.05
D630039A03Rik	220.44	0	9.95	37.77	3.8
Cad	3493.36	0	3.31	372.9	112.71
Bcl3	432.91	0	4.14	48.34	11.67
Mthfd1	1433.49	0	2.63	147.99	56.24
Asb2	193.29	0	11.1	22.39	2.02
Heatr3	1127.54	0	2.87	116.55	40.67
Ikzf3	1900.33	0	2.49	209.97	84.48
Itgb3	1051.13	0	3.21	148.67	46.34
Malt1	1259.44	0	3.93	191.34	48.69
Pde4b	578.86	0	-5.35	20.64	110.41
Traf1	1314.67	0	-2.39	77.61	185.35
Sdc4	224.23	0	-2.84	9.78	27.73
Rgs2	318.92	0	-18.89	4.31	81.45
Hsf2	744.26	0	-4.99	26.5	132.13
Eif4ebp1	523.15	0	-3	22.43	67.37
Ftl1-ps1	1410.92	0	-2.96	79.08	233.82
Ier3	315.36	0	-8.88	8.6	76.35
Gm8797	2156.77	0	-2.51	122.13	306.01
Atic	2184.37	0	2.52	216.37	85.78
Efhd2	1536.32	0	2.35	160.22	68.08
Galk1	1160.36	0	4.52	128.8	28.51
Gm15590	1269.62	0	-2.84	72.53	205.72
Nf2	1531.52	0	2.88	166.17	57.68
Tk1	868.46	0	3.93	107.49	27.33
Wdr1	3047.5	0	2.42	342.06	141.06
2410006H16Rik	575.64	0	-4.51	23.37	105.41
Mybbp1a	6426.96	0	1.97	610.28	309.49
Il12rb1	1083.1	0	5.34	125.01	23.4
Cyp51	1449.05	0	2.67	160.12	60.05
Mt2	672.15	0	-353.04	0.61	214.26
Nme1	1806.19	0	2.25	185.27	82.18
Cdc20	686.51	0	3.18	88.18	27.74
Tnfrsf8	356.84	0	6.92	53.12	7.68
Cd3e	1804.22	0	2.72	173.79	63.99
Stk4	3254.9	0	-1.64	200.87	329.6
Ssbp4	339.68	0	5.11	42.89	8.39
Bnip3l	1099.54	0	-1.38	86.9	119.82
Asns	670.71	0	-4.43	22.08	97.76
Eno3	511.57	0	2.75	49.62	18.04
Gm9531	2574.17	0	1.99	255.02	128.21
Oxct1	1577.93	0	2.79	185.32	66.38
Btg1	2172.7	0	-3.04	113.24	344.4
Tgif1	716.14	0	-6.01	24.23	145.71
Ppp3cc	364.66	0	4.84	45.2	9.34
Mogs	2426.83	0	2.81	256.59	91.18
Cd4	2465.39	0	2.76	279.95	101.58
Gm10184	1384.91	0	3.01	159.41	53
Ghitm	3121.67	0	-2.14	179.05	383.59
Cndp2	1241.65	0	2.54	120.19	47.24
Gm7390	924.17	0	2.92	97.74	33.49
Gart	2158.25	0	2.34	210.03	89.61
Ptpn7	1933.12	0	2.86	232.09	81.29
Tmem97	564.82	0	2.87	61.04	21.29
Fosb	794.91	0	-306.18	0.82	250.93
Basp1	210.18	0	-4.96	6.36	31.54
Lgals3bp	300.88	0	6.87	26.07	3.79
Pde7a	997.66	0	-2.77	46.45	128.55
Atp1b1	545.08	0	-2.38	32.58	77.5
Laptm5	3085.16	0	2.43	371.87	153.35
Lat	1452.48	0	2.39	145.93	61.06
Ranbp1	3253.17	0	2.08	321.36	154.37
Prkca	2219.72	0	2.6	225.33	86.73
Gm10259	1144.7	0	2.9	131.24	45.3
Carhsp1	594.82	0	-3.24	33.47	108.29
Bub1b	1209.71	0	2.76	133.18	48.25
Tcof1	2337.02	0	2.2	232.45	105.66
Zfp280b	1878.58	0	2.09	187.05	89.5
Casz1	180.55	0	-8.16	4.45	36.25
Klhl24	407.76	0	-5.5	14.08	77.43
Mxd4	276.71	0	-3.97	12.64	50.14
Hbp1	209.88	0	-8.02	6.11	49.05
Foxp3	793.81	0	2.17	67.74	31.15
Tpx2	1183.17	0	3.05	132.48	43.44
Cflar	1820.34	0	-2.39	119.45	285.97
Serinc1	1005.16	0	-2.35	56.17	132
Slc38a2	3847.08	0	-2.99	194.87	582.65
Bri3bp	948.54	0	2.57	102.04	39.73
Gm9523	470.85	0	3.09	51.94	16.81
Zdhhc3	1229.17	0	2.71	133.98	49.38
Acsl5	1298.55	0	2.98	137.2	46.09
Rps6ka1	991.29	0	2.6	116.76	44.83
Anp32e	5443.19	0	2.55	660.47	258.85
Ly6a	861.01	0	7.4	20.35	2.75
Casp6	582.66	0	3.53	78.95	22.4
Gimap7	523.37	0	4.67	48.78	10.44
Pim2	2342.35	0	2.26	194.52	86.13
Tsc22d2	904.84	0	-3.84	44.67	171.43
Vav1	925.14	0	2.6	96.55	37.15
4933404O12Rik	512.92	0	3.8	58.78	15.48
Gm17087	1199.42	0	3.28	138.56	42.3
Hmgcs1	1805.43	0	2.1	170.73	81.28
Ets2	956.36	0	-3.02	54.67	165.36
Tomm40	1718.79	0	2.22	177.83	79.93
Aplp2	710.15	0	-3.18	34.63	110.22
Eno2	338.57	0	-1.52	21.68	32.89
Tnfrsf18	2447.22	0	2.29	255.4	111.38
Rragd	374.97	0	2.04	46.83	22.97
Gm12328	1250.23	0	-2.17	78.39	170.48
Dhcr24	1618.03	0	2.76	171.9	62.33
Cenpe	824.03	0	4.06	107.68	26.51
2810474O19Rik	538.59	0	-3.22	23.19	74.74
Tnpo1	3050.5	0	2.05	315.59	153.78
Fmnl1	1624.82	0	2.28	160.65	70.51
Ypel5	261.86	0	-6.05	9.38	56.78
Srm	1807.35	0	2.12	163.09	76.9
2020-09-01	1552.73	0	2.21	154.95	70.09
Igsf23	206.35	0	4.15	28.62	6.89
Cbx6	810.33	0	2.84	93.65	32.95
Grap2	482.78	0	4.46	54.42	12.21
Sumo3	1929.39	0	1.97	194.06	98.4
Mir22hg	148.14	0	-10.94	3.05	33.36
Serpina3g	635.2	0	6.2	79.13	12.77
Ldha	17284.7	0	2.52	1873.98	744.89
Gm4750	2101.81	0	2.72	239.78	88.04
Grk2	2607.95	0	2.31	275.28	119.2
Ccnd3-ps	408.4	0	3.1	42.13	13.6
Prr11	278.85	0	5.43	39.14	7.2
Alpl	354.34	0	3.25	35	10.78
Mat2a	3516.13	0	2.05	366.82	178.85
Angptl2	86.09	0	24.5	11.39	0.46
Cd69	1269.79	0	-6.43	32.01	205.93
1110032F04Rik	595.82	0	2.25	77.61	34.47
Trac	1774.19	0	1.8	177.42	98.76
Icos	5150.87	0	1.74	556.24	320.33
Slc25a12	633.69	0	3.68	94.91	25.81
Lyar	1944.61	0	1.72	188.53	109.6
Cd24a	1118.35	0	-1.18	108.4	128.32
Sh2d2a	1652.67	0	1.65	175.26	106.12
Noc4l	975.97	0	2.07	93.33	45.18
Eif4g1	7221.45	0	2.05	729.64	355.66
Cd44	1781.74	0	-2.02	115.28	233.37
Arhgap45	1614.45	0	2.11	182.04	86.37
Kpna2	815.9	0	2.83	93.24	32.99
Pa2g4	4630.24	0	1.78	449.02	251.99
Tnfsf4	163.05	0	-6.09	4.18	25.42
Serpinb9	843.34	0	-2.73	27.71	75.6
Ubxn4	1400.04	0	-2.11	84.38	177.9
Gch1	221.48	0	-7.84	6.07	47.6
Macf1	1756.56	0	2.59	186.18	71.82
Thy1	2769.77	0	2.75	283.14	102.78
Dnajb9	248.85	0	-6.18	7.95	49.11
Slc25a13	268.03	0	5.24	32.99	6.3
Celf2	1324.28	0	3.09	141.95	45.9
Impact	527.97	0	-4.92	18.46	90.86
Pif1	119.72	0	8.28	18.4	2.22
Nr4a1	2055.25	0	-3.51	115.79	406.47
Rrp12	1073.14	0	2.6	116.82	44.88
Ncoa3	3207.09	0	1.83	328.67	179.46
Ramp3	163.01	0	-9.41	3.56	33.51
Prpf8	5288.57	0	1.99	558.16	279.96
Espl1	1015.08	0	2.27	105.78	46.69
Cyb5a	740.15	0	2.63	66.45	25.22
Syngr2	1870.25	0	2.17	185.62	85.49
Zfp512b	838.37	0	2.17	77.51	35.76
Zswim4	436.02	0	-3.68	21.41	78.72
Tubb2b	201.31	0	-7.22	5.54	39.96
Cluh	2194.56	0	1.79	218.1	122.12
Zc3h7b	632.63	0	3.31	70.84	21.39
Heca	814.31	0	-2.86	47.42	135.4
Tnfsf8	925.6	0	-3.09	53.08	163.85
Trib3	190.72	0	-7.65	4.94	37.81
Il24	82.43	0	5.33	9.92	1.86
Vcp	5037.09	0	-1.68	336.7	566.82
Rtn4	1107.34	0	-2.08	70.94	147.84
Zbtb10	117.64	0	-11.42	2.25	25.72
Smyd5	1263.52	0	2.4	139.08	57.84
Mbnl1	4543.37	0	2.27	444.3	196
Phb	1232.85	0	2.22	119.33	53.71
Aes	1804.77	0	2.29	192.67	84.22
Man2a2	1016.38	0	2.52	111.81	44.4
Nolc1	3675.59	0	1.63	346.08	212.16
Lrpprc	1045.5	0	2.37	104.36	44.04
Gabarapl1	411.55	0	-3.51	17.48	61.38
Phb2	3478.97	0	1.58	326.89	206.36
Prpf31	1107.57	0	2.45	114.26	46.57
Nxpe3	395.55	0	3.32	41.6	12.54
Ighm	1074.96	0	1.32	101.96	77.17
Incenp	1413.59	0	2.2	162.34	73.92
Scyl2	773.27	0	-2.45	42.71	104.73
Dock2	1423.6	0	2.66	144.77	54.33
Cd5	1444.22	0	2.26	137.4	60.91
Galnt6	1175.91	0	3.08	128.94	41.87
Serpinb6b	522.04	0	-4.21	19.67	82.89
Stk39	572.99	0	4.22	42.61	10.09
Nedd9	972.42	0	-2.39	62.33	149
Slc14a1	96.89	0	14.52	9.85	0.68
Fyb	1174.35	0	1.58	125.69	79.78
Parp1	2357.33	0	2.05	242.85	118.29
Sesn2	456.75	0	-5.9	14.86	87.62
Cdkn1a	623.06	0	-3.21	31.71	101.91
Prdx6	1287.39	0	1.23	91.37	74.13
Paip2	1261.33	0	-1.97	80.64	159.21
P2rx7	155.09	0	7.17	14	1.95
Lasp1	1531.92	0	3.51	184.51	52.6
Fam49b	1785.2	0	1.99	161.57	81.36
Itih5	415.67	0	30.08	30.6	1.02
Hlcs	307.48	0	4.51	25.83	5.72
Cinp	737.27	0	2.14	76.66	35.78
Dnmt1	4130.32	0	2.11	417.7	197.56
Zhx2	580.09	0	-3.16	26.61	84.04
Aurkb	1132.73	0	2.98	123.78	41.6
Hmmr	558.99	0	3.64	75.18	20.63
Ldha-ps2	1647.78	0	2.82	185.77	65.91
Nat10	998.78	0	2.08	97.19	46.83
Pfas	1985.99	0	2.28	196.63	86.29
Kif20a	741.35	0	3.23	91.23	28.29
Cbx3-ps6	1004.41	0	3.03	113.76	37.6
Gspt1	3218.93	0	2.02	339.52	168.04
Spcs3	3315.53	0	2.5	334.75	133.9
Sfxn1	1501.85	0	2.91	156.53	53.74
Fkbp4	3397.43	0	1.73	332.51	191.91
Cd3g	699.73	0	3.09	82.18	26.64
Eif4enif1	2288.37	0	1.79	211.48	117.98
Iqgap2	275.37	0	4.58	35.06	7.65
Cblb	2268.27	0	-2.25	101.95	229.42
Arf3	2409.64	0	2.39	246.14	102.98
Ak2	2999.44	0	2.18	356	163.23
Emp1	239.8	0	-2.74	16.02	43.96
H2-D1	9153.05	0	-1.66	582.67	967.86
Hist1h2ap	1523.15	0	2.36	182.72	77.35
Vgll4	638.05	0	-1.99	39.6	78.89
Sh3kbp1	855.08	0	2.44	92.62	37.96
Wdr46	845.44	0	2.26	87.77	38.8
Mir155hg	297.85	0	-4.62	10.09	46.62
Arap2	744.29	0	-3.34	31.09	103.81
Sod1	2066.11	0	-1.72	140.76	242.6
Mob3a	1056.17	0	2.08	92.32	44.35
Eftud2	2214.89	0	2.01	221.57	110.19
Idh3a	1312.14	0	2.15	127.55	59.41
Gm12919	437.11	0	2.96	52.15	17.64
Dpy19l3	271.73	0	2.92	27.21	9.32
Vcp-rs	5592.67	0	-1.54	387.54	595.92
Sertad1	295.96	0	-2.69	17.94	48.24
Hivep1	1114.72	0	-1.77	77.18	136.23
Hnrnpll	1256.55	0	2.66	141.62	53.24
Gm8991	1376.52	0	2.55	151.91	59.64
Capzb	2749.7	0	2.12	328.21	154.97
Sdf2l1	957.83	0	2.15	91.27	42.5
Noc2l	2391.58	0	1.81	236.28	130.33
Gm7666	1349.71	0	2.19	129.37	58.98
Arhgap15	342.32	0	2.69	36.45	13.57
Ptk2b	797.9	0	2.49	73.53	29.56
Slc7a1	3136.23	0	-2.32	186.28	432.38
Sash3	1069.08	0	2.35	110.97	47.19
Rxra	888.27	0	6.76	160.28	23.72
Lgals1	959.57	0	2.53	128.18	50.61
St6galnac4	924.71	0	2.16	64.14	29.73
Hipk2	593.54	0	2.29	80.19	35.04
Birc5	931.51	0	2.45	102.67	41.87
Prmt1	2876.83	0	1.85	271.51	146.81
Gm4735	5558.77	0	2.24	581.09	259.62
Gm8464	569.16	0	2.98	66.47	22.31
Vps37b	624.58	0	-2.37	35.21	83.54
Ubald2	926.67	0	-1.9	61.54	117.11
Ifrd2	1128.46	0	2.26	103.56	45.82
Tubb2a	251.77	0	-4.98	8.78	43.79
BC085271	855.13	0	2.23	87.96	39.49
Gm5593	269.35	0	6.19	36.94	5.97
Cdca7	1400.1	0	1.98	140.7	70.92
Serpine1	172.94	0	-64.49	0.87	56.23
Map4k1	497.48	0	2.53	50.08	19.79
H2-Q4	4272.6	0	-1.88	248.85	467.48
3110043O21Rik	274.07	0	-6.92	7.94	54.98
Nfat5	2513.24	0	-2.41	139.19	335.19
Ifng	589.06	0	2.68	13.31	4.98
H2afy	2893.07	0	1.77	284.19	160.26
Gm5855	3039.75	0	2.22	316.53	142.38
Gm12960	1434.8	0	2.45	156.94	63.93
Fam78a	670.29	0	3.24	68.43	21.13
Grk6	1540.91	0	2.86	154.85	54.08
Eno1b	6999.08	0	2.17	731.06	336.82
Rbpsuh-rs3	1602.63	0	2.55	246.66	96.89
Hcfc1	3177.24	0	1.99	323.15	162.03
Ankrd27	745.04	0	2.49	74.1	29.7
Sdhb	896.54	0	2.03	88.87	43.7
Ddx27	1575.32	0	1.66	152.54	91.98
Sh2d3c	244.02	0	6.74	33.23	4.93
Rrp1b	1609.38	0	1.76	151.47	85.9
Suclg2	562.06	0	2.72	56.31	20.67
Dennd5a	1320.81	0	-1.26	100.46	126.95
Hk2	3016.37	0	2.13	276.42	129.77
Isoc1	544.69	0	3.09	53.5	17.31
Stoml2	847.93	0	2.22	86.62	39
Gzmb	947.37	0	4.76	83.36	17.5
Ckap2l	523.96	0	3.71	61.66	16.62
Dusp16	226.7	0	-3.31	10.79	35.76
Arhgap4	451.98	0	3.36	52.75	15.71
Amd1	1221.12	0	1.82	125.14	68.66
Pip4k2b	839.36	0	2.61	91.59	35.04
Dusp10	792.73	0	-3.26	47.81	155.97
Plek	236.12	0	-2.27	13.67	31.03
Sqle	804.39	0	2.93	88.27	30.14
Serinc5	393.22	0	-2.96	19.65	58.17
Arhgap17	392.59	0	-2.88	20.99	60.54
Amd2	975.65	0	1.87	98.7	52.82
Srf	810.62	0	2.04	94.31	46.2
Akt1	1857.08	0	2.09	177.01	84.77
H2-Q6	2325.11	0	-2.17	128.64	278.61
Snu13	1663.29	0	1.8	158.4	87.83
Prkcb	411.71	0	2.76	49.84	18.08
Aspm	539.46	0	2.87	67.64	23.58
RP23-80D20.2	741.22	0	2.14	86.37	40.33
Nup205	2026.13	0	2.04	202.75	99.37
Hnrnpa3	1381.86	0	1.81	141.64	78.36
Serbp1	12509.9	0	1.54	1112.91	724.75
Cpsf3	549.35	0	2.64	56.8	21.54
Gm7823	316.43	0	3.84	38.87	10.12
Prpf19	1736.3	0	1.58	170.81	107.93
Gm5297	1686.9	0	1.79	160.43	89.79
Maf1	620.02	0	-2.12	36.5	77.36
Ipo4	1013.66	0	1.76	99.2	56.51
Fh1	1079.41	0	2.28	113.77	49.85
Slc6a9	100.78	0	-7	2.24	15.67
Gm12164	388.54	0	-3	21.47	64.44
Lrrc32	538.13	0	1.62	47.65	29.5
Otud1	175.47	0	-7.88	5.16	40.66
Gm6793	1936.86	0	2.35	208.36	88.72
Itgb7	510.67	0	2.44	47.01	19.25
Tex2	629.57	0	1.93	51.24	26.52
Ftl2-ps	553.42	0	-2.79	31.72	88.62
Ccser2	563.83	0	-2.68	30.5	81.9
Fasn	5426	0	1.78	485.66	273.01
Stx5a	481.5	0	-2.93	25.07	73.38
Nr1d2	246.89	0	-4.34	9.44	40.93
Il13	267.92	0	7.22	40.79	5.65
Bop1	1348.91	0	2.28	135.5	59.38
Nomo1	1268.3	0	1.92	121.3	63.15
Myo10	352.31	0	-3.27	17.66	57.69
Gm8822	3176.93	0	2.06	349.96	169.77
Cdk1	1164.72	0	2.8	132.1	47.17
Ripk3	466.13	0	2.24	50.23	22.45
Ikzf2	1045.06	0	2.4	103.14	42.92
Nudc	1429.63	0	1.74	140.5	80.85
Dnmt3a	1520.16	0	2.46	165.77	67.38
Mki67	6539.92	0	2.09	709.17	339.29
Sptan1	2500.59	0	-1.52	178.3	271.8
Pclaf	1377.33	0	3.01	166.97	55.38
Ogdh	2330.9	0	2.09	242.71	116.33
Tuba1b	9035.15	0	2.18	950.82	436.35
Kpnb1	9023.55	0	1.67	887.86	531.81
Fxyd5	1161.44	0	1.7	121.14	71.05
Senp1	1463.36	0	2.2	153.59	69.83
Zfc3h1	856.66	0	-2.02	54.9	110.82
Oser1	543.38	0	-2.58	31.4	80.95
Themis	629.03	0	2.67	49.97	18.73
Irf8	2481.23	0	2.47	61.74	25.02
Pxmp4	242.56	0	4.74	27.49	5.8
Ulk1	448.05	0	-3.24	22.39	72.48
Eif5al3-ps	1352.21	0	2.18	137.13	62.89
Lap3	695.7	0	2.12	68.93	32.5
Hnrnpab	13482.8	0	1.73	1338.13	774.65
Pum3	1169.76	0	2.08	115.37	55.5
Psmb10	369.42	0	2.08	32.62	15.65
Lpp	186.6	0	3.62	22.27	6.15
Car12	333.5	0	3.69	31.04	8.4
Tob1	305.07	0	-3.44	16.16	55.65
Gemin4	447.5	0	2.57	48.96	19.07
Me2	983.16	0	2.31	101.17	43.83
Igf1r	523.75	0	-2.3	29.29	67.41
Rapgef1	2012.44	0	2.09	193.17	92.55
Banf1	2033.7	0	1.68	196.76	117.12
Il2ra	12933.9	0	1.7	1282.16	755.67
Slc3a2	1810.87	0	-2.33	104.63	243.54
Rbm19	563.92	0	1.96	54.35	27.71
3110082I17Rik	351.02	0	2.63	33.57	12.78
Npepl1	931.76	0	2.04	87.58	43.01
H2-T24	167.19	0	2.81	11.22	3.99
Klf4	144.22	0	-31.52	1.04	32.67
Stard4	955.04	0	2.21	95.4	43.08
Lmnb1	2227.16	0	1.98	237.44	120.02
Mbd3	1610.84	0	2.06	154.68	75.08
Skap1	504.41	0	3	61.54	20.49
Bcl2a1b	289.68	0	-2.27	12.81	29.11
Ccnh	318.11	0	3.16	32.07	10.16
Cd274	724.43	0	-1.55	38.92	60.39
Itgal	2236.88	0	2.39	224.63	94.08
Nup37	300.78	0	2.68	31.09	11.58
Nisch	2066.95	0	1.75	205.08	117.25
Taok3	808.56	0	2.92	86.58	29.69
Camkk2	272.56	0	3.6	29.63	8.23
Prc1	616.93	0	2.27	70.28	30.97
Insig1	1044.61	0	2.03	100.08	49.23
Slc25a23	167.25	0	4.44	19.5	4.4
Nuf2	624.24	0	2.9	71.91	24.77
Gusb	671.67	0	2.86	68.89	24.09
Snrnp200	2403.35	0	1.91	231.04	120.94
Gm20594	1773.13	0	-2.55	99.55	254.26
Tnfsf11	332.99	0	-2.18	17.94	39.05
Gnpat	781.55	0	2.39	77.37	32.39
Rbpj	1601.46	0	2.39	237.98	99.44
Mcm2	3612.48	0	1.79	364.82	203.76
Ndst1	376.46	0	4.81	46.79	9.73
Gpm6b	152.8	0	8.61	20.15	2.34
Dnah8	253.35	0	3.28	30.39	9.27
Gm9755	1268.47	0	1.63	126.84	77.99
Ankrd13b	419.59	0	2.27	43.96	19.35
Gemin5	997.19	0	2.09	99.7	47.64
Urb2	1213.73	0	1.85	120.28	65.01
Man1a	2064.72	0	-1.68	150.75	253.61
Cd3d	770.38	0	2.22	82.65	37.23
Cd3eap	539.67	0	2.54	59	23.25
Gar1	973.52	0	1.81	94.67	52.37
Gm8566	1568.74	0	-1.66	107.26	178.11
Kif20b	595.3	0	2.16	63.31	29.25
C330027C09Rik	696.99	0	2.56	82.68	32.23
Suco	665.71	0	-2.86	38.56	110.1
Calcoco1	117.39	0	-2.94	6.22	18.28
Apbb1ip	490.98	0	1.79	42.68	23.83
Nbr1	628.14	0	-2.14	37.97	81.43
Gm12715	2974.29	0	1.53	341.52	223.35
Ak3	408.33	0	2.37	47.61	20.13
Uck2	2578.95	0	1.69	240.28	142.31
Cd48	702.46	0	3.31	80.33	24.28
Trerf1	202.73	0	4.78	28.91	6.05
Ptpn4	967.48	0	-2.23	69.72	155.6
Mgat1	778.18	0	1.64	67.68	41.27
Pdcd11	1501.32	0	1.97	145.23	73.69
Thada	446.12	0	3.12	42.31	13.54
Tax1bp1	1549.43	0	-1.87	98.77	184.37
Cdk6	1810.21	0	2.1	200.21	95.5
Mxi1	334.32	0	-1.8	24.2	43.49
Rmdn3	469.68	0	1.75	38.07	21.75
Calm3	2153.58	0	2.3	233.52	101.38
Saraf	715.46	0	-2.38	42.55	101.15
Dars	1021.85	0	2.51	105.36	42.03
Dctd	306.79	0	2.37	28.09	11.83
Ddx21	6792.09	0	1.43	626.87	437.99
Nudcd2	892.71	0	2.32	92.67	40.01
Nsmce1	502.62	0	2.59	61.8	23.84
Ppp1r14b	854.11	0	2.06	85.91	41.71
Mdn1	1857.94	0	2.05	169.42	82.84
Snhg12	895.9	0	-3.2	46.21	147.69
Hexim1	1597.81	0	-2.22	101.43	225.27
Got2	1735.81	0	1.87	174.18	93.28
Ccl22	1163.64	0	1.77	161.66	91.3
Zbtb21	459.27	0	-4.08	18.96	77.41
Sapcd2	175.03	0	4.77	22.12	4.64
Ly75	1409.43	0	-1.37	91.1	125
Lrp8	589.42	0	2.64	61.45	23.26
Bms1	1641.64	0	1.63	157.46	96.59
Tecpr1	550.81	0	-2.13	33.28	70.77
Ssrp1	5096.04	0	1.89	504.26	266.18
Idh2	500.97	0	2.08	48.13	23.19
Tmco4	457.31	0	2.08	39.47	18.96
Gm5552	163.56	0	-6.95	4.55	31.64
Slc38a1	2650.88	0	1.53	255.38	166.42
Nsun2	3470.74	0	1.78	322.87	181.21
Asrgl1	234.78	0	2.25	24.46	10.87
Gbp2b	2609.36	0	-2.06	57.87	119.44
Wdr43	2281.05	0	1.52	211.36	139.09
Ppp1r7	856.27	0	1.89	82.75	43.69
Sephs2	1231.45	0	1.99	133.75	67.07
Cfl1	11099.9	0	1.47	1086.46	739.14
Ipo5	5157.66	0	1.61	476.31	296.63
Dkc1	2530.69	0	2.09	254.25	121.45
Med14	1048.41	0	2.45	118.41	48.43
Rrm1	3276.81	0	1.98	329.91	166.7
Ppp5c	1373.85	0	2.06	135.02	65.48
Pdlim1	546.95	0	-1.56	47.66	74.37
Anxa7	550.11	0	-1.81	32.9	59.65
Dhcr7	416.21	0	2.48	41.21	16.61
Ran	5126.5	0	1.58	488.14	309.33
Mfng	470.37	0	2.33	47.8	20.53
Zfpm1	465.72	0	1.94	39.65	20.43
Ncf4	287.97	0	3.02	30.98	10.25
Tspan4	101.07	0	4.49	11.53	2.57
Cdc25b	561.81	0	3.09	69.18	22.38
Nfx1	1779.63	0	1.7	183.13	107.59
H2afv	303.57	0	-1.75	21.24	37.12
Chst2	560.63	0	2.97	56.55	19.06
Slc25a5	5173.99	0	1.71	511.29	299.24
Ppa1	1294.24	0	1.63	106.66	65.51
Pttg1ip	507.34	0	-2	34.42	69
Ttc7	476.56	0	2.9	56.83	19.61
Npc2	3244.04	0	-1.63	216.09	353.01
Hist1h2ag	367.62	0	2.2	42.21	19.21
Uba1	5052.98	0	1.8	495.35	274.61
Otud6b	481.86	0	2.21	49.2	22.29
Racgap1	974.13	0	2.02	106	52.45
Lrrfip1	2406.83	0	-1.66	178.55	297.03
Elmo1	1202.01	0	1.64	114.76	69.78
Stat5a	3736.8	0	-2.53	239.23	606.39
1700017B05Rik	691.46	0	1.76	73.72	41.79
Erap1	699.57	0	2.61	56.82	21.79
Clcf1	251.8	0	-4.33	9.53	41.28
Smyd2	548.48	0	2.39	49.39	20.66
Spty2d1	708.53	0	-2.64	40.48	107
Rbck1	1464.27	0	1.69	132.5	78.27
Ndufs1	962.17	0	2.02	98.38	48.81
Ptpa	1656.3	0	1.99	165.71	83.13
Hspa2	153.29	0	-6.04	5.33	32.18
Dgkz	1202.95	0	1.93	117.52	61.01
Taf7	316.21	0	-2.82	15.11	42.66
Actr3	4614.16	0	1.92	495.06	257.35
Spc24	510.93	0	2.74	55.91	20.4
Tgfbr3	219.23	0	3.25	24.74	7.61
Ipo11	561.58	0	2.64	55.97	21.22
Hist1h2ao	477.97	0	2.26	57.12	25.24
Bhlhb9	470.33	0	2.77	53.17	19.18
Ppm1g	3541.37	0	1.51	338.76	225
Cdca8	893	0	2.12	99.14	46.72
Perp	185.34	0	-27.4	1.24	33.9
Apex1	1318.2	0	1.74	124.82	71.59
Nudt19	562.95	0	2.3	52.12	22.62
Wdr12	622.8	0	1.86	58.53	31.45
Rap1a	1086.87	0	2.1	110.11	52.55
Tsc22d3	169.77	0	-6.29	6.09	38.31
Glud-ps	470.1	0	-2.4	25.76	61.91
Prmt7	594.53	0	2.48	58.57	23.59
Cyfip2	3242.4	0	1.69	321.17	189.98
Gm12184	1184.91	0	2.08	125.6	60.42
Arhgap11a	1238.84	0	2.03	131.86	64.92
Peli1	1420.33	0	-2.24	90.56	203.24
Gm13456	14177.5	0	-1.35	1024.44	1382.1
Gimap4	1690.18	0	3.98	150.6	37.88
Tmem229b	288.73	0	6.02	36.13	6
Gtf3c2	1582.63	0	1.67	152.92	91.46
Gm26809	748.9	0	-1.85	51.04	94.38
Prkar2a	1133.62	0	1.84	108.01	58.81
Trap1	1268.74	0	1.94	117.72	60.66
Bora	472.16	0	2.02	50.12	24.77
Ddx3x	6457.27	0	1.41	634.36	450.94
Degs1	775.39	0	-1.72	50.98	87.89
Elk3	215.56	0	4.67	25.65	5.49
Gm8956	85.82	0	6.08	11.76	1.93
Podnl1	155.12	0	6.05	15.24	2.52
Dennd2d	1021.11	0	1.91	97.06	50.85
Rela	1178.32	0	-1.86	78.02	145.14
Srsf9	1091.36	0	2.23	116.98	52.44
Rbl2	754.32	0	3.24	82.55	25.46
Kctd12	229.14	0	-4.51	9.87	44.48
Iars2	768.67	0	2.28	74.38	32.68
Rpf2	623.9	0	2.11	60.42	28.59
Tkt	2976.83	0	1.85	299.71	161.58
Fbxo11	744.22	0	-1.87	48.37	90.69
Arpc4	2027.36	0	1.79	216.26	120.57
Metrn	226.44	0	1.93	20.89	10.81
Ptpn22	265.33	0	-2.1	17.98	37.72
Xpo5	791.06	0	2.55	79.15	31.06
Srxn1	91.47	0	-10.56	2.39	25.21
Erdr1	3619.54	0	-2.05	223.94	459.31
Zwint	1690.76	0	-1.68	117.28	197.21
Nup85	1306.48	0	1.67	126.12	75.45
Nedd4	254.58	0	3.55	27.15	7.65
Gpt2	214.88	0	-4.04	7.85	31.71
Gm8399	1896.44	0	1.53	217.72	142.1
Thop1	747.02	0	1.79	72.3	40.42
H2afx	1232.54	0	2.31	145.93	63.25
Phlda1	229.73	0	-3.72	11.51	42.79
Dhodh	353.62	0	1.65	33.64	20.43
Park7	1218.98	0	2.19	119.49	54.63
Ttc7b	222.41	0	2.75	23.22	8.45
Gm3756	2203.95	0	2	228.68	114.48
Fgf2	370.23	0	11.59	72.29	6.24
Gm5529	1347.99	0	1.77	133.93	75.54
Bsdc1	375.2	0	-3.58	17.77	63.65
Plk-ps1	147.9	0	5.53	19.5	3.53
Maff	229.47	0	-6.54	7	45.78
Slc19a1	916.92	0	2.08	87.08	41.86
Bcap29	441.84	0	3.21	46.8	14.6
Slc44a2	1201.45	0	1.9	118.84	62.52
Trip13	610.12	0	2.47	65.77	26.62
Cnp	507.84	0	2.35	52.46	22.29
Tnfsf10	95.89	0	7.16	11.76	1.64
Ptpn23	651.68	0	-2	41.54	82.96
Cd9	346.36	0	-2.42	20.63	49.9
Gm6170	8697.83	0	-1.36	623.4	848.68
Sema4a	141.03	0	6.12	16.64	2.72
Pdk1	582.43	0	3.38	62.85	18.6
Frat2	149.05	0	-16.27	2.06	33.49
Ube2b	1044.77	0	-1.62	73.39	118.61
Brca2	466.06	0	3.84	52.16	13.58
BC029722	336.45	0	2.33	36.17	15.52
Itpr2	505.57	0	2.56	52.59	20.52
Parvg	994.69	0	2.45	102.16	41.69
Gm5869	5382.87	0	-1.4	378.49	530.59
Supt16	3928.36	0	1.89	388.78	205.95
Dtd1	278.85	0	2.62	28.61	10.92
Tbrg4	1232.16	0	1.58	114.13	72.4
Smim3	130.09	0	-5.84	4.94	28.82
Sdha	2058.73	0	2.09	210.32	100.64
Gadd45a	118.21	0	-14.63	2.34	34.2
Ftsj3	2149.32	0	1.38	199.5	145
Ebna1bp2	1509.76	0	1.65	142.23	85.94
C1qbp	2899.24	0	1.58	266.91	168.92
Gm20390	1692.79	0	2.07	173.12	83.64
Gpr146	388.32	0	2.27	38	16.74
Carmil2	804.82	0	2.3	79.85	34.65
Bnip3l-ps	233.25	0	-1.52	16.89	25.73
Ifitm1	36.89	0	8.43	3.7	0.44
Zmiz2	1773.86	0	1.62	157.79	97.32
Amigo2	240.02	0	-2	9.76	19.53
Glul	812.73	0	-2.17	49.45	107.15
Il6st	1033.45	0	1.62	107.49	66.29
Ccnb1ip1	299.71	0	3.54	29.75	8.42
Sdf2	366.27	0	-2.4	20.52	49.23
Parpbp	173.2	0	3.8	21.14	5.56
Agfg1	2707.81	0	1.86	223.96	120.28
Slc35a4	1363.25	0	1.84	134.19	73
Ppp3cb	1027.75	0	2.08	104.19	50
Nup133	833.81	0	2.05	82.27	40.13
Btbd1	675.63	0	2.18	67.86	31.1
Cdkn2aip	445.34	0	-2.25	27.4	61.73
Rfc5	987.42	0	1.93	96.04	49.77
Nudc-ps1	927.02	0	1.63	91.13	55.82
Dedd2	487.42	0	-2.25	27.7	62.47
Gm9847	91.84	0	4.37	11.26	2.58
Slc25a1	742.89	0	2.23	77.94	35
Baz2b	256.69	0	-3.94	11.69	46.1
Cdca7l	521.69	0	2.71	49	18.11
Selenoh	462.82	0	2.41	49.9	20.69
Rrp15	745.83	0	1.61	68.05	42.29
Hspd1-ps3	4394.01	0	1.46	407.63	278.74
Rfng	350.1	0	1.93	36.2	18.78
Rmi2	471.83	0	3.38	51.94	15.37
Gimap5	875.12	0	2.31	87.54	37.91
Hspa4	4378.04	0	1.46	418.38	285.96
Mtch1	708.56	0	2.13	74.13	34.85
Pi4ka	1047.13	0	1.84	101.51	55.32
Blm	813.58	0	2.18	83.56	38.27
Mllt11	362.5	0	-1.6	28.41	45.51
Nudt5	977.39	0	1.93	95.2	49.25
Actr2	4711.33	0	1.78	453.74	254.44
Runx2	128.28	0	-4.35	4.36	18.95
Atg13	446.14	0	-1.89	29.02	54.79
Isy1	937.98	0	1.76	89.68	50.98
Zc3h12d	1424.22	0	2.3	113.89	49.48
Fam46a	1151.11	0	-1.48	84.46	124.66
Uchl3	410.07	0	2.2	42.01	19.08
Atp2b4	669.45	0	2.01	74.42	37
Gm7332	643.19	0	2.19	70.65	32.21
Etfb	404.77	0	2.18	43.12	19.75
Rps27l	679.42	0	1.62	64.59	39.95
Pnpla8	368.75	0	-2.78	18.53	51.59
Lrba	497.67	0	2.99	52.93	17.7
Hspa14	1525.53	0	1.69	153.36	90.74
Rsu1	330.64	0	2.44	37.17	15.22
Ccne1	867.34	0	1.76	88.42	50.14
Vegfa	365.12	0	-1.57	26.12	40.99
Mrpl12	1348.89	0	1.64	130.33	79.46
Klhl5	178.19	0	5.15	20.5	3.98
Ldb1	1539.03	0	1.88	152.99	81.45
Esd	607.66	0	-2.04	37.05	75.69
Nadk	1523.37	0	1.67	137.11	82.1
Abce1	3122.13	0	1.66	302.25	182.12
Ddx46	2357.09	0	1.52	221.63	146.01
Faap24	272.53	0	2.1	28.25	13.43
Rassf2	628.16	0	2.25	64.09	28.49
Xrcc5	368.81	0	4.2	41.65	9.92
Gm14150	1668.25	0	2.02	170.31	84.51
E2f4	1376.9	0	1.8	134.98	74.85
Atp5c1	1323.72	0	1.79	131.66	73.37
Pnpo	342.06	0	2.12	34.92	16.47
Plod3	664.49	0	1.97	60.77	30.89
Slc7a3	73.83	0	-7.41	1.53	11.36
Utp20	1237.9	0	1.77	114.07	64.48
Hspd1	9011.68	0	1.47	837.51	569.13
Gm9115	552.89	0	1.72	48.42	28.16
Nfkbib	769.16	0	-1.78	47.2	83.85
Acat1	615.68	0	2.52	69.97	27.76
Rad50	1041.65	0	1.97	104.77	53.08
Ankrd50	554.03	0	-2.25	30.93	69.58
Fzd5	150.84	0	-5.79	5.05	29.23
Txlna	2256.9	0	1.46	207.07	141.82
Kcnq5	168.29	0	4.61	20.71	4.5
Foxk2	1204.07	0	1.68	114.22	67.98
Gpatch4	840.02	0	1.84	81.18	44.21
Mis18bp1	429.43	0	2.69	49.39	18.36
Dok2	770.39	0	2.67	78.53	29.42
Rpn2	1996.14	0	1.72	187.14	108.55
Dtymk	1270.56	0	1.89	122.78	64.99
Cst7	297.2	0	4.43	49.65	11.21
Tnfrsf4	3442.16	0	1.68	349.15	208.37
Gm10131	1494.53	0	1.79	143.59	80.42
Ppp1ca	4074.96	0	1.71	417.32	244.65
Top1	2819.07	0	1.53	277.1	180.89
Ncapd2	1846.57	0	1.93	205.03	106.32
Sf3b3	3679.06	0	1.7	349.15	205.26
Mmd	284.88	0	2.77	37.63	13.58
Arhgap9	594.77	0	2.87	62.18	21.68
Arhgef6	355.55	0	2.78	31.5	11.34
Cse1l	1956.94	0	1.73	195	112.62
Gm6493	469.41	0	1.94	45.46	23.41
Fem1a	823.05	0	2.02	78.97	39.06
Gnpda1	514.61	0	3.48	72.74	20.93
Abca7	448.17	0	-1.28	31.2	39.81
Crebrf	237.59	0	-4.14	9.67	40.03
Pitrm1	827.72	0	1.81	79.86	44.19
Npm3-ps1	565.03	0	1.75	53.1	30.33
Gm6180	2062.47	0	1.63	211.63	129.56
Uchl4	326.94	0	2.08	31.3	15.07
Psmg1	304.27	0	2.24	31.15	13.91
Cbx3	535.23	0	2.58	55.53	21.55
Rabac1	637.28	0	-1.89	39.09	73.8
Polq	484	0	2.34	49.18	21.04
Gpr55	56.32	0	5.26	6.58	1.25
Cbx5	3642.96	0	1.85	359.22	194.56
Hars	1339.46	0	1.69	135.19	79.83
Tha1	92.03	0	6.2	10.43	1.68
Nup214	1020.87	0	1.83	97.47	53.38
Mif	2783.33	0	1.61	259.33	161.57
Map2k1	1071.53	0	-1.4	80.56	112.86
Gm5809	115.26	0	3.7	13.22	3.57
Xist	8899.24	0	1.55	843.83	542.81
Abca1	128.7	0	-1.7	11.48	19.53
Tdp1	409.09	0	2.39	39.95	16.69
Errfi1	227.83	0	-2.96	14.02	41.51
Fancd2	373.15	0	2.81	39.29	14
Atp5g3	3020.45	0	1.65	294.63	178.78
Hirip3	1493.02	0	1.68	141.07	83.84
Arl8a	320.52	0	-2.29	17.45	39.97
Ppid	1715.51	0	1.57	159.87	101.74
Gm5641	564.9	0	2.36	61.67	26.12
Atp5a1	9276.14	0	1.6	884.61	553.3
H3f3b	6174.74	0	-1.5	485.47	730.54
Mrpl18	1029.02	0	1.83	105.18	57.52
Grwd1	834.75	0	1.72	82.8	48.15
Sympk	1567.12	0	1.68	153.88	91.33
Fam136a	627.01	0	2.34	65.08	27.83
Focad	287.13	0	4.67	36.4	7.79
Unc13d	551.21	0	2.29	58.76	25.65
Syncrip	3694.77	0	1.8	360.93	201.07
Mrpl2	501.33	0	1.93	47	24.39
Nabp2	436.3	0	1.46	39.11	26.7
Ppp1cc	1873.29	0	1.71	183.56	107.16
Dnajb1	1203.3	0	-2.84	71.27	202.52
Nop2	1884.63	0	1.54	177.24	114.92
Ndufv1	1030.06	0	2.02	106.74	52.95
Bend4	99.18	0	-3.92	4.28	16.78
Rsrp1	2007.66	0	-1.71	133.06	227.15
Dctpp1	755.47	0	1.83	75.92	41.48
Tpt1	3356.18	0	-1.49	252.93	377.36
Acly	3509.99	0	1.49	327.78	219.71
Ccnb2	252.02	0	3.6	33.33	9.26
Aen	908.33	0	1.75	84.86	48.57
BC005537	2993.53	0	-1.44	211.26	303.74
Cenpf	831.11	0	2.78	93.9	33.75
Dhx9	4197.8	0	1.85	420.24	226.77
Nfkb1	5386.04	0	-2.08	330.95	688.01
Mospd3	344.4	0	2.67	38.86	14.54
Tln1	3015.64	0	1.87	308.97	165.63
Erh	1210	0	1.66	113.62	68.63
Xrcc6	700.88	0	2.11	74.03	35.02
Rbbp7	2730.78	0	1.91	273.64	143.11
Lsm4	1271.51	0	1.72	118.83	69.28
2020-03-07	1240.57	0	-1.93	83.48	161.45
Emg1	1538.63	0	1.51	144.29	95.35
Gramd3	498.62	0	-3.53	24.25	85.57
Ap1s1	675.47	0	2.45	71.16	29.01
Smc1a	2952.41	0	1.59	291.48	183.81
RP23-36H21.3	595.69	0	2.61	62.7	24.05
Fads2	116.53	0	7.19	15.82	2.2
Akap1	597.07	0	1.77	56.47	31.93
Maf	266.84	0	4.86	33.02	6.79
Uchl5	1167.62	0	1.85	119.59	64.76
Golgb1	685.34	0	-1.89	42.56	80.25
Cap1	3619.43	0	2.07	402.44	194.18
Cct8	4982.38	0	1.52	462.28	304.52
Cdca2	466.25	0	2.6	54.99	21.17
Vps53	336.3	0	2.3	35.24	15.3
Hnrnpm	4752.39	0	1.78	472.88	266.36
Ypel3	119.27	0	-6.88	3.62	24.92
Gm17709	757.43	0	1.74	70.13	40.22
Pdxk	413.15	0	2.14	42.31	19.79
Larp1	5030.35	0	1.5	441.89	293.76
Spsb1	287.54	0	2.49	36.53	14.68
Hnrnpul1	3099.34	0	1.79	300.88	168.4
Atp8b2	1568.12	0	1.96	159.91	81.65
Nucks1	4091.85	0	1.75	393.22	224.34
Gm5424	664.75	0	1.66	64.9	39.01
Tpt1-ps3	11893.2	0	-1.48	872.15	1286.74
Gmip	757.39	0	1.58	70.86	44.85
Pou2f2	557.03	0	1.56	51.9	33.34
Aprt	1035.39	0	1.43	93.17	65.1
Smchd1	1909.55	0	1.77	167.73	94.62
Arfgef2	619.21	0	1.73	62.1	35.91
Mars2	473.9	0	1.64	43.34	26.45
B430306N03Rik	57.34	0	3.95	3.51	0.89
Def6	836.69	0	1.94	88.13	45.46
Gimap1os	273.65	0	4.2	27.06	6.44
Zrsr1	172.77	0	-2.67	10.2	27.21
Rars	1434.54	0	1.82	139.79	76.81
Rrm2	3396.52	0	1.88	349.61	185.87
Mrps26	709.91	0	1.83	75.28	41.17
Gpr65	540.08	0	-1.77	31.03	54.79
Txnrd1	1969.57	0	-1.59	132.25	210.3
Prmt5	1344.44	0	1.52	120.33	79.11
Tmem176b	108.95	0	7.63	19.48	2.55
Zbp1	373.19	0	3.56	32.36	9.08
Mex3a	272.85	0	2.15	30.11	13.98
Exosc6	224.72	0	8.12	31.65	3.9
Tnrc6b	633.96	0	-2.06	41.28	85.21
Runx3	1412.86	0	1.51	105.82	69.95
Ube2l3	1325.63	0	1.73	129.01	74.51
Gcn1l1	2440.55	0	1.52	227.88	150.14
Rpn1	2322.7	0	1.75	223.56	127.95
Tmem109	1359	0	1.95	144.13	74.06
Comt	292.53	0	2.7	31.69	11.73
C2cd5	382.47	0	2.52	39.58	15.71
Bckdk	465.35	0	2.38	46.8	19.65
Ctsa	419.38	0	1.89	40.63	21.45
Gm7701	433.44	0	1.95	45.31	23.24
Fanci	294.2	0	1.84	28.07	15.28
Dlg4	307.99	0	3.5	32.92	9.41
Cltb	622.84	0	2.01	61.72	30.65
Iqgap1	3045.09	0	-1.25	243.65	305.15
Bcl2a1d	499.99	0	-1.53	31.15	47.55
Nol7	1023.78	0	1.89	111.2	58.93
Dusp14	86.57	0	-4.84	2.87	13.89
Txn2	1456.6	0	1.56	137.07	87.96
Abtb1	157.42	0	-2.56	9.4	24.11
Med12	1073.29	0	1.57	96.91	61.85
Fam172a	542.72	0	2.29	54.21	23.7
Gprin3	183.36	0	2.73	21.46	7.86
Prelid3b	1165.35	0	1.7	112.74	66.19
Gemin8	177.68	0	2.09	17.73	8.5
Tnik	268.98	0	2.72	33.44	12.29
Psmd4	1363.79	0	-1.53	99.07	151.71
Kif22	625.44	0	2.66	70.84	26.64
Gm14016	336.83	0	2.21	33.39	15.09
Ankle1	175.53	0	3	19.13	6.38
Wdr45	166.84	0	-3.82	7.2	27.52
Ttpal	808.1	0	1.7	75.8	44.57
Orc2	1006.37	0	1.47	98.01	66.51
Ddx18	1071.16	0	1.59	98.03	61.56
Ybx3	2485.46	0	1.41	216.19	153.42
Gimap8	789.86	0	2.53	68.33	27
Cep295	716.48	0	1.97	75.44	38.28
Actg-ps1	1023.13	0	1.55	118.76	76.39
Zfp52	333.63	0	-3.1	16.98	52.7
Cpeb2	95.16	0	-7.45	2.77	20.67
Gm7278	462.73	0	1.63	42.96	26.34
Rprd1a	178.61	0	2.31	16.88	7.31
Abi3	179.67	0	5.04	17.54	3.48
Kif23	523.66	0	2.38	61.57	25.92
Tnfrsf26	122.41	0	-5.62	4.26	23.94
Wdr77	1089.56	0	1.6	101.1	63.18
Trmt61a	441.36	0	2.52	45.67	18.14
Vma21	297.94	0	2.72	31.11	11.44
Gm15421	988.27	0	-1.47	70.97	104.27
Gm11847	500.15	0	2.52	53.73	21.35
Insl3	264.7	0	2.43	25.71	10.56
Nup188	1126.18	0	1.78	107.07	60.23
Cdkn2aipnl	921.3	0	1.91	94.71	49.5
Pi4k2b	217.21	0	-1.74	14.15	24.56
Sorl1	235.28	0	2.74	25.67	9.35
Gm2223	1646.51	0	1.81	162.48	89.59
Mtfp1	106.73	0	3.31	11.93	3.61
Metap2	2207.34	0	1.56	206.62	132.08
Nop9	824.49	0	1.9	77.86	40.97
Tesc	110.53	0	4.4	13.91	3.16
Tmpo	4824.2	0	1.73	470.75	272.57
Atr	539.04	0	2.22	49.5	22.31
Apmap	336.63	0	2.11	33.68	15.97
Atm	567	0	2.05	51.03	24.93
Nup155	1239.43	0	1.9	118.3	62.28
Ap1b1	1013.21	0	1.67	96.56	57.74
Cdk5r1	137.33	0	-3.31	6.28	20.8
Gm7733	214.31	0	2.09	19.75	9.46
Gm7964	3652.56	0	1.62	361.13	222.28
Nifk	1340.36	0	1.42	124.19	87.64
Pcyt2	1014.02	0	1.54	98.98	64.48
Map1lc3b	388.92	0	-2.61	23.14	60.37
Cyth4	308.57	0	3.54	42.75	12.09
Imp4	1182.13	0	1.6	112.89	70.35
Ddx1	1690.95	0	1.7	155.47	91.41
Gm5913	1482.04	0	1.68	138.76	82.61
Coro7	476.82	0	3.03	59.57	19.68
Npm3	616.22	0	1.64	59.54	36.26
Akr1c18	51.01	0	4.14	7.83	1.89
Med22	870.14	0	1.5	83.7	55.83
Mrpl20	705.32	0	1.86	73.24	39.43
H2-Q7	1375.63	0	-1.91	79.72	152.22
Ttf2	570.1	0	2.22	60.28	27.12
Gm13461	3556.43	0	1.65	342.63	207.58
Ehmt2	993.85	0	2.01	102.19	50.75
Gm12020	2154.14	0	1.33	192.9	145.43
Gpx1	1553.1	0	1.28	136.74	106.66
Eif2b1	667.1	0	1.68	65.44	38.9
Gclm	532.43	0	-2.06	30.02	61.78
Abhd17c	1062.45	0	2.02	105.55	52.18
Slc25a39	686.64	0	1.45	62.73	43.37
Pgd	2010.61	0	1.91	205.22	107.44
Galnt11	123.87	0	4.27	13.22	3.1
Pola1	933.15	0	2.02	96.92	48.02
Cd37	683.99	0	1.82	67.5	37.04
Tmem65	327.83	0	-3.26	12	39.19
Dus1l	796.74	0	1.74	78.91	45.36
Dars2	362.81	0	2.42	35.56	14.68
Gm5560	1232.93	0	1.73	120.31	69.47
Slc35g1	442.31	0	2.65	45.35	17.11
Nrros	379.36	0	2.16	44.8	20.79
Id3	192.09	0	1.59	18.25	11.48
Slc25a37	943.68	0	1.83	92.62	50.63
Wdr61	470.36	0	1.88	47.61	25.39
Dbnl	1292.13	0	2.09	108.5	52
Eif4b	6830.8	0	1.54	647.1	420.47
Gm4875	171.07	0	4.76	21.04	4.42
Dctn4	535.44	0	-1.59	35.64	56.81
Gm15753	263.13	0	3.06	23.97	7.83
Kif15	892.36	0	2.36	102.34	43.45
Samm50	937.25	0	1.9	90.01	47.35
Kif14	414.88	0	3.24	46.95	14.49
Ikbke	714.92	0	-1.46	47.85	69.98
Armc6	269.77	0	2.17	25.41	11.71
Zyx	473.56	0	2.52	70.13	27.79
Dnph1	238.33	0	2.55	21.24	8.33
Dut	2074.99	0	1.69	193.7	114.59
Mut	236.78	0	3.4	25.51	7.49
Atg12	311.65	0	-2.72	16.98	46.15
Cdc37	2382.29	0	1.55	227.52	147.14
Bax	962.09	0	1.59	88.83	56.01
Fbl	1174.83	0	1.48	108.69	73.28
Srsf6	5160.8	0	1.51	487.51	322.95
Ube2o	876.72	0	-1.71	57.9	98.97
Map4	1854.1	0	-1.45	132.28	192.19
Gm12856	178.48	0	6.59	25.12	3.81
Bzw2	1375.98	0	1.36	113.86	83.63
Flot2	308.43	0	1.38	26.03	18.8
Nsf	1025.81	0	2.42	127.23	52.51
Was	646.64	0	1.86	66.21	35.66
Pcca	187.57	0	3.48	22.31	6.42
Elac2	557.49	0	1.84	56.41	30.62
Tcp11l2	80.96	0	-5.7	3.04	17.34
Slc39a8	182.15	0	2.13	18.31	8.61
Kif18b	437.88	0	2.09	48.71	23.3
Hist1h2ac	226.69	0	2.32	26.35	11.36
Mettl16	927.29	0	1.58	83.7	53.01
Acat2	896.89	0	1.71	84.96	49.8
Lef1	1444.88	0	1.68	144.23	85.66
Sdcbp2	92.38	0	-7.9	2.24	17.71
Snrpa	844.15	0	1.85	82.66	44.76
Dcp2	935.98	0	2.1	95.81	45.72
Cd40lg	569.11	0	-3.04	33.94	103.02
Gm9392	437.23	0	1.77	41.96	23.76
Ccdc124	593.53	0	1.79	59.67	33.38
Arhgdia	7157.93	0	1.71	700.04	409.92
Slc1a4	147.09	0	-5.58	4.28	23.87
Cbx3-ps7	212.73	0	3.17	23.89	7.53
Rars2	182.99	0	3.19	18.83	5.9
Ctla2a	96.21	0	3.33	12.15	3.65
Abca2	746.25	0	1.84	72.9	39.57
Dpp8	1068.48	0	2.07	109	52.75
Gnl1	1000.38	0	1.67	102.45	61.46
Rexo2	891.84	0	1.78	87.71	49.27
Phf1	187.44	0	-2.43	10.54	25.6
Trappc9	260	0	3.09	28.2	9.13
Ranbp10	674.04	0	-1.91	44.03	84.29
Cstf2	1201.1	0	1.89	115.78	61.36
Tpt1-ps6	1269.19	0	-1.55	92.02	142.28
Rcan3	633.33	0	2.79	71.33	25.54
Tbc1d10c	626.32	0	2.61	63.63	24.37
Kars	2301.51	0	1.47	211.23	143.55
Tmem164	731.84	0	1.95	71.22	36.46
Acbd3	701.02	0	-1.82	47.39	86.2
Bub3	1611.41	0	1.56	158.2	101.14
Sigirr	470.53	0	2.25	51.96	23.12
Slc35c2	382.47	0	1.75	32.53	18.63
Plagl1	228.21	0	-4.82	6.9	33.23
Pdap1	1653.13	0	1.43	161.79	113.51
Ikzf4	308.1	0	2.54	35.75	14.1
Ahr	163.95	0	2.16	19.42	8.99
Adsl	1113.22	0	1.74	100.48	57.75
Snrpd3	1427	0	1.63	134.42	82.38
Ect2	447.72	0	2.41	49.54	20.53
Dock11	1033.87	0	-1.15	82.64	95.44
Tnip1	793.93	0	-1.53	56.94	87.05
Cyp11a1	96.67	0	5.68	13.9	2.45
Zfand6	787.01	0	-1.67	54.54	90.99
Nek7	1025.97	0	1.91	99.49	52.19
Cep55	530.47	0	2.46	57.95	23.56
Hcls1	1477.08	0	1.88	151.56	80.78
Cul4a	497.31	0	2.17	52.22	24.03
Lad1	1815.1	0	-1.86	105.32	196.13
Chchd4	650.09	0	1.91	61.63	32.31
Mapkbp1	307.87	0	-3.63	14.5	52.57
Gm5601	1629.07	0	1.72	161.16	93.87
Gm6767	4966.54	0	-1.35	354.92	479.66
Tbc1d5	216.69	0	3.58	24.06	6.73
Atp6v0b	537.22	0	-1.83	33.43	61.13
Atpif1	455.32	0	1.89	45.52	24.11
Rftn1	857.97	0	1.66	79.61	47.94
Sh3bp5l	403.3	0	-2.3	24.58	56.45
Irak1	1145.92	0	1.71	108.37	63.44
Sipa1	1065.23	0	1.92	109.04	56.87
Nsfl1c	860.89	0	-1.61	55.18	88.85
Gm21887	1937.83	0	-2.07	118.31	245.26
Tagln2	3519.42	0	1.61	362.09	225.57
Kdm3a	887.63	0	-1.61	60.74	97.49
Plac8	108.97	0	6.34	4.16	0.66
Pfdn2	728.84	0	1.41	68.72	48.62
Spag5	581.9	0	1.77	59.9	33.82
Comtd1	192.65	0	2.11	17.98	8.53
Ltv1	779.36	0	1.86	77.34	41.64
Ist1	1092.26	0	-1.79	73.49	131.88
2810004N23Rik	724.29	0	1.97	67.05	34.1
Hmbs	334.68	0	1.94	33.66	17.31
Mvb12b	147.41	0	3.87	15.11	3.9
B3gnt2	386.67	0	-1.9	30.48	57.98
Gbp2	1420.31	0	-1.73	39.86	68.89
Gpat3	60.47	0	-8.4	1.5	12.59
Cuta	293.92	0	1.66	29.17	17.59
Mri1	280.33	0	1.78	25.99	14.61
Rpl7l1	1952.32	0	1.49	187.96	126.38
Urb1	739.11	0	1.68	67.74	40.22
Gm7993	546.38	0	1.67	49.68	29.7
Mrto4	683.68	0	1.58	64.09	40.67
Bptf	1923.28	0	1.52	180.5	118.64
Bdh1	695.71	0	2.03	66.79	32.83
Mrpl17	548.34	0	2.08	50.11	24.06
Hmox1	115.68	0	-3.03	6.24	18.91
Ctsl	207.97	0	-2.75	11.89	32.74
Tpp2	1441.53	0	1.57	134.02	85.41
Kat2a	689.98	0	1.77	63.27	35.81
Slc25a22	621.99	0	1.78	54.71	30.74
Svil	410.09	0	2.76	50.57	18.35
Susd3	88.09	0	3.65	8.32	2.28
Glrx5	914.93	0	1.77	90.77	51.33
Kctd17	166.84	0	3.97	15.47	3.89
Tacc3	1484.18	0	1.76	157.49	89.44
2900097C17Rik	437.49	0	-1.47	29.29	43.13
Azin1	2036.37	0	1.86	222.1	119.41
Abcc4	216.38	0	3.37	20.8	6.17
Rnf19a	835.3	0	-1.46	60.44	87.94
Impa2	305.38	0	2.9	30.16	10.41
Rbms1	578.25	0	-1.55	41.43	64.28
Epas1	261.82	0	4.58	39.13	8.54
Mllt6	3121.34	0	1.57	256.11	162.92
Ccdc28a	118.04	0	-2.36	6.11	14.39
Mtap	880.38	0	1.75	75.8	43.24
Caprin1	5590.4	0	1.49	526.51	352.22
Polr2l	377.65	0	1.75	39.29	22.49
Eif2s3x	5110.43	0	1.65	478.54	289.15
Aggf1	932.5	0	1.52	88.05	57.95
Gm10169	1175.77	0	1.72	112.88	65.74
Trafd1	250.92	0	-2.95	12.45	36.78
Got2-ps1	548.34	0	1.96	55.9	28.51
Gfm1	855.15	0	2.03	83.29	41
Ino80e	1051.42	0	1.54	99.89	64.96
Aff1	682.62	0	-1.9	40.9	77.63
Srsf1	7700.45	0	1.58	716.18	453.24
Nploc4	1952.37	0	-1.6	136.97	219.15
Kifc1	468.43	0	1.71	48.39	28.27
Pold2	872.1	0	1.55	82.77	53.57
Coq2	300.36	0	1.92	23.9	12.47
Chka	290.33	0	-3.27	15.59	50.97
Mettl1	508.13	0	1.82	49.33	27.18
Aarsd1	472.58	0	1.68	46.84	27.93
Ruvbl2	1192.27	0	1.69	108.8	64.5
Ptgr2	300.64	0	2.79	29.97	10.76
Gm16433	857.08	0	1.6	78.1	48.87
Cbx2	528.94	0	-1.78	36.87	65.82
Arl6ip4	585.11	0	1.73	57.67	33.33
Gpr132	885.27	0	-1.46	65.4	95.19
Ndufa9	632.62	0	1.88	63.58	33.85
Fdps	873.76	0	1.89	87.95	46.59
Pced1b	307.99	0	-1.28	21.85	28.08
Fbxo17	108.12	0	4	11.72	2.93
Abcf2	1737.99	0	1.58	165.75	105.15
H2-Q2	818.84	0	-1.71	50.95	86.94
Gm6548	2992.18	0	-1.37	213.3	291.37
Gm9800	15844.2	0	1.49	1493.15	1003.05
Acaca	710.71	0	2.3	71.84	31.18
Pspc1	595.76	0	2.2	61.48	27.95
Timm50	824.04	0	1.65	82.88	50.15
Herpud2	393.53	0	-2.09	24.57	51.39
Cct5	5289.86	0	1.39	475.31	343.04
Trim30a	316.12	0	1.81	14.97	8.29
Mink1	1078.95	0	1.31	85.32	64.91
Ftl1-ps2	220.38	0	-2.82	12.88	36.38
Mreg	200.13	0	-4.63	8.07	37.34
Fbxl20	261.79	0	-2.59	14.23	36.83
Glb1	317.03	0	1.89	37.02	19.6
Eif1ax	1290.8	0	1.67	127.75	76.38
Mthfd2	2778.28	0	-1.75	163.89	287.52
Trdc	84.1	0	3.1	12.06	3.89
Uqcrfs1	1747.76	0	1.51	161.09	106.7
Anapc1	1830.7	0	1.81	175.8	97.09
Gm16436	103.82	0	2.67	11.52	4.31
Tmem63b	195.3	0	-2.73	10.8	29.51
Gm13310	141.45	0	2.94	16.57	5.63
Pitpnm1	1297.48	0	1.56	127.68	81.77
Dph6	389.91	0	2.92	36.97	12.64
Flnb	793.38	0	-1.44	64.5	93.05
Klhl21	651.71	0	-2.46	37.26	91.75
Mxd1	625.02	0	-2.8	28.66	80.21
Pkn1	1395.43	0	1.95	139.59	71.6
H2-Q5	827.78	0	-1.74	49.25	85.85
Cpeb4	404.12	0	-2.75	25.23	69.47
Mrps7	812.17	0	1.5	79.48	53.07
Cln6	307.04	0	2.34	29	12.37
Phf2	770.84	0	1.89	75.16	39.74
Kdm4a	688.97	0	-1.58	46.24	73.04
Rybp	679.33	0	-2.23	43.33	96.78
Ccr5	63.23	0	3.92	3.53	0.9
Esyt2	743.55	0	-1.6	47.64	76.34
Gps1	679.54	0	1.54	61.62	39.96
Atp5b	14271.9	0	1.38	1307.36	946.62
Ncln	1037.68	0	1.81	96.83	53.37
Nrp2	126.5	0	3.42	17.74	5.18
Ankrd13a	1527.98	0	1.54	144.24	93.42
Shcbp1	618.92	0	2.18	69.14	31.66
Lnx2	586.1	0	-2.56	34.13	87.29
Slc25a15	284.1	0	1.95	28.72	14.7
Eif1ad	881.09	0	1.4	83.67	59.73
Cops7a	817.27	0	1.86	71.61	38.55
Cebpg	760.69	0	-1.85	49.65	92.05
Gm7879	222.56	0	2.14	25.55	11.96
Drosha	593.03	0	2.09	54.03	25.85
Gm16379	613.02	0	1.77	58.47	33.09
Gpbp1l1	711.42	0	-1.68	49.35	83.15
Prkag2	244.78	0	2.8	27.41	9.81
Gm5388	397.95	0	1.62	46.85	28.9
Top2b	1818.27	0	1.89	184.68	97.48
Rnaset2b	209.18	0	-2.08	12.7	26.48
RP23-356P21.1	1957.15	0	1.92	212.95	110.98
Atp10d	476.22	0	-2	30	59.9
Hormad1	1073.26	0	2.03	107.1	52.8
Ifnar1	713.14	0	-1.77	47.52	84.28
Otulin	813.59	0	1.41	63.09	44.75
Ska2	420.12	0	2.12	43.56	20.56
Snhg4	485.11	0	1.71	47.89	28
Marcks	353.9	0	-2.05	27.29	55.87
Ube2s	2035.97	0	1.4	202.88	144.52
Gm14121	299.38	0	1.99	28.05	14.09
Rnf11	449.43	0	-1.87	30.18	56.39
Mov10	194.64	0	1.45	14.11	9.71
Parl	526.61	0	1.67	54.14	32.4
Ppm1f	666.65	0	1.88	60	31.92
Cnppd1	689.59	0	-1.89	45.12	85.07
Pacsin1	90.13	0	3.44	9.77	2.84
Klf3	550.46	0	-1.71	37.46	64.15
Atl3	1967.59	0	-1.29	140.95	181.73
Cast	399.33	0	-2.15	22	47.38
Tmem154	177.54	0	3.68	15.43	4.19
H2-Q10	1216.71	0	-1.59	78.73	124.79
Knop1	1286.26	0	1.42	119.14	83.83
Gnl3	1704.98	0	1.31	151.33	115.19
Knstrn	343.42	0	2.14	33.79	15.8
Mapk6	1545.27	0	1.28	142.46	111.61
Abracl	646.01	0	1.82	67.49	37.06
Pfkm	215.06	0	2.83	22.44	7.93
Gm7856	112.03	0	2.56	13.25	5.18
Uqcr11	536.95	0	1.91	56.07	29.43
RP23-256D10.1	300.11	0	2.58	32.17	12.45
Gm15163	290.56	0	2.73	27.3	9.98
Vti1a	262.65	0	1.91	23.92	12.51
Ube2l6	78.92	0	3.52	3.18	0.9
Prkar1a	3125.87	0	1.71	309.86	181.39
Ubxn2b	238.79	0	1.83	21.69	11.88
Fbxo30	278.55	0	-2.67	16.15	43.15
Plxna3	112.28	0	4.55	14.14	3.11
Egr2	783.25	0	1.3	103.87	79.77
Cycs	1324.19	0	1.66	131.15	79.13
Cd28	2499.34	0	2.06	266.41	129.62
Smarca4	1992.54	0	1.5	182.7	121.77
Lsm3	719.88	0	1.62	67.45	41.56
Ttc37	430.09	0	2.19	40.62	18.52
Pno1	798.3	0	1.65	75.51	45.86
Laptm4a	633.13	0	-1.67	43.99	73.63
Gzf1	325.22	0	-1.58	22.94	36.28
Gm14780	179.06	0	2.16	17.78	8.24
Gm17837	771.15	0	1.35	66.81	49.49
Lrig1	862	0	-1.41	65.02	91.74
Ecd	863.14	0	1.85	87.31	47.31
Prkcd	645.9	0	-1.7	46.96	79.67
Ralgapa1	656.16	0	1.69	62.7	37.09
Hsd17b7	285.52	0	2.86	33.33	11.67
Psme1	1850.44	0	1.4	140.44	100.49
Gm5822	2628.99	0	-1.3	193.89	252.15
Lsm12	1126.22	0	1.42	98.59	69.47
Pus7	784.86	0	1.7	70.04	41.16
Vdac1	2715.84	0	1.65	255.1	154.7
Sub1	3027.16	0	1.96	364.39	186.16
Eif2s1	1962.35	0	1.56	182.99	117.51
Nnt	437.96	0	1.92	45.13	23.56
Stk26	760.57	0	2.36	86.76	36.78
Gm7645	146.42	0	1.96	11.52	5.88
Etv5	111.08	0	2.49	11.16	4.49
Kdm6a	750.38	0	-1.64	53.38	87.33
Knl1	706.94	0	2.6	77.8	29.94
Rel	1815.2	0	-2	121.44	242.54
Abcf1	2168.63	0	1.46	208.92	143.47
Mrpl54	393.01	0	1.95	38.25	19.58
Emilin2	48.52	0	12.94	4.11	0.32
Srrm1	3123.51	0	1.33	285.59	214.84
Cmpk1	658.23	0	1.82	65.93	36.31
Ltn1	953.1	0	2.06	99.1	48.13
Syne3	366.63	0	2.67	47.69	17.84
Sp110	774.26	0	2.43	69.89	28.71
Ndufa8	626.38	0	1.57	59.19	37.67
[truncated: 7,468 more rows]
