# Supplementary material for: Ezh2 harnesses the intranuclear actin cytoskeleton to remodel chromatin in differentiating Th cells
Source: iScience. 2021 Sep 9;24(10):103093. doi: 10.1016/j.isci.2021.103093 (PMC8479699; doi:10.1016/j.isci.2021.103093)
Supplement: Table S4. (a) Combining the Ezh2-ChIP-seq annotated peaks (±5kb from TSS) with the RNA-seq values of differentially expressed genes (FDR<0.05) with or without the presence of Ezh2 inhibitor (UNC1999) of the 24 h-differentiating Th1 cells. Traces ChIP-seq, related to STAR Methods. (b) Combining the E [file mmc5.xlsx]

## Sheet: S4a
Ezh2 boung genes in Th1 cells	RNA-seq values - Total counts	FDR	Fold change Th1 /Th1+ Ezh2 inhibitor	LSMean Th1 24	LSMean Th1 Ezh2 inhibitor
Arrdc3	49.1	0	-3.19	2.38	7.6
Neat1	1508.37	0	-3.72	54.36	201.95
Actb	42882.9	0	2.69	4817.07	1789.82
Ubash3a	536.96	0	6.88	68.59	9.97
Ubb	13459.7	0	-2.38	790.05	1880.74
Aars	3047.54	0	-1.67	208.93	348.77
Ets1	5984.76	0	1.72	557.19	323.49
Prkcq	928.21	0	1.98	88.68	44.68
Ncl	30854.7	0	1.6	3426.18	2134.72
Hmga1	1019.87	0	1.81	113.48	62.84
Zfp36	752.01	0	-2.17	37.06	80.38
Rcc2	4824.79	0	1.51	494.25	326.49
Smad3	384.56	0	2.29	35.05	15.29
Prdm1	163.78	0	4.84	19.95	4.12
Ikzf1	3475.85	0	1.42	362.54	255.61
Hspbp1	613.13	0	1.8	65.84	36.63
Zdhhc18	1744.83	0	1.38	147.55	107.03
Rasa3	531.06	0	-1.57	24.43	38.26
Vipr1	181.74	0	1.99	16.07	8.09
Tmem107	40.82	0	2.94	3.74	1.27
Trp53i13	91.91	0	-2.09	6.06	12.68
Qsox1	256.55	0	-1.62	15.93	25.8
Tnfrsf25	244.03	0	1.52	25.67	16.85
Abhd10	170.46	0	1.66	16.89	10.18
Itpkb	960.94	0	1.22	73.44	60.06
Gimap1	961.25	0	1.26	80.62	64.06
Tnpo2	1797.65	0	1.2	173.43	144.57
Scap	1010.79	0	1.21	96.01	79.46
Cux2	199.98	0	1.36	13.02	9.54
Msi2	888.04	0	3.05	90.6	29.73
Gm10282	514.04	0	1.72	48.65	28.26
Mapre2	1021.49	0	1.38	75.89	54.81
Lrmp	885.35	0	8.85	91.48	10.33
Eif4ebp2	2835.68	0	2.48	298.19	120.48
Arid5a	1664.26	0	2.48	126.12	50.93
Mgea5	1517.04	0	-2.89	83.27	240.74
Psme3	3183.42	0	2.14	354.01	165.15
Malat1	5353.32	0	-2.78	216.03	601.35
Rap1gds1	1746.33	0	2.22	168.4	75.72
Top2a	6731.82	0	1.95	718.12	368.95
Atf4	4590.47	0	-1.94	286.05	555.48
Zfp706	1531.15	0	2.23	167.25	75.14
Slc41a1	887.19	0	-2.14	51.87	110.95
Ddx39b	4193.07	0	1.67	415.17	248.82
Eif1	2168.64	0	-1.81	140.44	254.29
Rab11fip4	262.91	0	3.81	32.28	8.46
Rnaset2a	584.29	0	-2.27	33.37	75.83
Aff3	911.91	0	1.93	114.65	59.43
Eef1a1	62991.7	0	-1.53	4412.36	6731.01
Odc1	1669.3	0	1.87	190.79	102.16
Cd47	1836.19	0	1.73	177.32	102.65
Ndufs7	456.61	0	2.09	45.12	21.59
Jund	3166.52	0	-1.67	184.21	306.96
Srsf7	2386.4	0	1.58	230.72	145.99
Mthfd1l	1932.43	0	1.52	188.15	124.11
Anln	291.57	0	2.25	31.1	13.83
Osm	266.19	0	2.56	33.41	13.03
Anp32a	3100.76	0	1.55	282.31	181.79
Prmt3	630.93	0	1.83	63.12	34.47
Rab27a	718.79	0	1.93	69.82	36.26
Mars	1857.4	0	1.52	185.64	121.9
Dirc2	91.32	0	-5.53	2.75	15.19
Epc1	533.83	0	-1.81	31.76	57.55
Baiap2	283.07	0	-2.11	15.5	32.67
Hmgn2	572.58	0	1.63	52.93	32.46
Zswim6	306.84	0	-2.01	17.86	35.87
1110004E09Rik	323.21	0	1.88	36.37	19.35
Nfix	109.32	0	2.57	11.97	4.66
Smad7	342	0	-1.65	20.44	33.82
Commd3	265.26	0	1.86	25.05	13.45
Arsb	39.45	0	12.05	2.59	0.21
Hmgn1	1589.32	0	1.4	146.47	104.71
Hist1h1c	95.76	0	-3.97	2.91	11.56
Slc16a6	358.34	0	1.64	38.32	23.31
2410015M20Rik	444.38	0	1.62	41.42	25.5
Ints5	924.4	0	1.38	88.2	63.94
Cct4	3976.12	0	1.29	383.84	297.31
Rps9	10181.5	0	-1.25	776.83	971.46
Lrch1	355.29	0	-1.59	25.27	40.21
Arhgap33	45.58	0	3.05	3.76	1.24
Impa1	855.56	0	1.34	76.74	57.12
Gipc1	381.64	0	1.47	35.53	24.22
Xpo1	3635.67	0	1.3	337.28	260.43
Slfn9	442.69	0	1.49	34.92	23.45
Srebf1	1457.39	0	1.26	127.94	101.22
Hspa8	13287.3	0	-1.21	1100.21	1329.43
Kpna6	730.19	0	1.35	71.26	52.93
Mycbp	222.65	0	1.73	21.81	12.64
Ccdc82	538.08	0	-1.4	37.48	52.65
Csde1	3143.3	0	1.23	285.65	232.75
Tmie	46.34	0	3.11	3.15	1.01
Tnrc18	408.42	0	1.37	40.2	29.32
Dgat1	131.74	0	-1.72	8.23	14.16
Dclk2	272.64	0	1.46	24.81	16.95
Epha2	16.94	0	-5.6	0.35	1.97
Glmn	149.36	0	1.62	16.2	9.99
Capn10	161.74	0	-1.59	12.09	19.27
Rabggtb	1447.8	0	-1.23	115.01	141.25
Rps5	10890.9	0	-1.18	855.29	1013.26
Ift57	116.79	0	1.75	12.96	7.4
Ss18	777.33	0	1.28	70.45	55.24
Heatr5b	392.86	0	1.32	34.42	26
Lemd2	371.28	0	-1.31	27.66	36.17
Slc36a4	283.38	0	1.45	23.45	16.14
Mrpl48	228.39	0	1.5	21.13	14.13
Hyou1	2577.18	0	1.16	237.49	203.88
Sh3bp2	303.09	0	1.36	33.27	24.48
Cenph	242.95	0	1.39	20.68	14.91
Ddx5	10368	0	-1.17	780.56	910.37
Hist1h3i	36.86	0	2.23	3.58	1.61
Ctdp1	689.86	0	-1.29	55.24	71.38
Ibtk	1166.17	0	-1.21	94.45	113.97
Cox19	245.56	0	1.42	23.68	16.72
Bst2	412.86	0	1.3	53.86	41.29
Hist1h3a	40.56	0	2.19	4.02	1.84
Hist1h3c	73.82	0	1.81	6.49	3.59
Rps12	2589.18	0	-1.15	206.51	237.28
Wdr24	431.32	0	1.3	40.19	31.03
Prrt4	17.14	0	3.15	2.11	0.67
Ctcf	2033.82	0	1.16	176.48	152.59
Gga1	436.03	0	1.24	39.09	31.41
Mdp1	291.7	0	-1.31	19.07	24.98
Commd10	217.12	0	1.36	20.47	15.03
Ncoa3	3207.09	0	1.9	271.55	143.24
Emp1	239.8	0	-4.73	6.55	30.95
Arhgap15	342.32	0	3.08	33.72	10.95
Snhg12	895.9	0	-2.15	54.04	116.37
Fanci	294.2	0	2.39	27.37	11.43
Rnf167	369.51	0	-1.76	24.89	43.78
Tg	559.96	0	1.65	33.18	20.06
Caml	195.22	0	-1.86	12.85	23.94
Cdk7	295.3	0	1.64	28.62	17.45
Grcc10	519.41	0	1.4	42.84	30.63
Rdm1	68.62	0	2.23	7.11	3.19
Zc3h11a	1586.32	0	-1.24	118.74	147.23
Ptprc	8101.97	0	1.14	717.56	631.66
Akr1e1	62.83	0	1.78	6.1	3.44
Gm20388	499.19	0.01	1.25	45.56	36.44
Ccm2	638.16	0.01	1.25	55.99	44.7
Larp4	1990.28	0.01	1.13	191.14	169.45
Tmem9b	303.89	0.01	1.3	24.85	19.05
Mrpl47	343.64	0.01	1.23	32.47	26.3
Unk	435.71	0.01	1.22	38.82	31.69
Tbc1d2	15.45	0.01	2.48	1.24	0.5
Ldlrad3	30.05	0.01	-2.08	1.79	3.71
Gas5	2809.57	0.01	1.15	249.5	217.34
Ifit2	190.53	0.01	1.41	19.22	13.61
Ralgds	253.23	0.02	-1.22	14.6	17.8
Ccdc73	19.78	0.02	2.14	1.66	0.78
Smurf2	407.93	0.02	-1.2	30.49	36.49
Med26	277.27	0.02	-1.26	21.4	26.94
Rps2	982.89	0.02	-1.14	78.83	90.06
Morf4l1	1595.5	0.02	-1.13	127.65	143.73
Rpl21	216.8	0.03	1.27	19.72	15.48
Fitm2	163.86	0.03	1.36	16.36	12.07
Adck2	118.85	0.04	1.31	9.99	7.61
Hist1h2bq	49.05	0.04	1.5	3.73	2.49
Trim45	50.44	0.04	-1.52	3.33	5.07
Rccd1	221.99	0.04	-1.21	16.53	20.07
Cul1	1207.57	0.05	1.12	110.61	99.14
Ddb2	259.2	0.05	1.2	20.79	17.38
Zbed3	53.47	0.05	1.48	3.87	2.63

## Sheet: S4b
Ezh2 boung genes in Th2 cells	RNA-seq values - Total counts	FDR	Fold change Th2 /Th2+ Ezh2 inhibitor	LSMean Th2 24	LSMean Th2 Ezh2 inhibitor
Arrdc3	49.1	0	-3.06	2.22	6.81
Gm20388	499.19	0	1.56	50.46	32.26
Gtf2i	1176.89	0	2.57	120.08	46.74
Fam102a	1263.74	0	2.67	127.53	47.79
B4galt5	1467.06	0	1.43	175.86	122.66
Ece1	774.49	0	1.33	72.43	54.51
Arfip1	460.86	0	1.52	44.27	29.09
Lypla1	890.45	0	1.55	80.44	51.82
Poc1a	153.84	0	1.89	14.47	7.66
Drg1	915.58	0	1.29	81.54	63.15
Midn	989.19	0	-1.22	86.44	105.18
Igsf3	42.82	0	-2.85	2.16	6.16
Gtf3c5	495.9	0	-1.24	31.38	38.82
Msi2	888.04	0	2.82	94.3	33.5
Gm10282	514.04	0	2.06	55.54	26.99
Mapre2	1021.49	0	1.47	112.62	76.65
Inpp4b	1705.99	0	4.54	181.23	39.9
Iqgap2	275.37	0	4.58	35.06	7.65
Ikzf2	1045.06	0	2.4	103.14	42.92
Kpnb1	9023.55	0	1.67	887.86	531.81
Pdk1	582.43	0	3.38	62.85	18.6
Baz2b	256.69	0	-3.94	11.69	46.1
Nop2	1884.63	0	1.54	177.24	114.92
Acly	3509.99	0	1.49	327.78	219.71
B430306N03Rik	57.34	0	3.95	3.51	0.89
Gpbp1l1	711.42	0	-1.68	49.35	83.15
Pou6f1	34.73	0	-3.11	1.71	5.33
Prep	1073.07	0	1.63	95.61	58.49
Pus1	789.72	0	1.67	77.78	46.53
Lrrc59	2639.77	0	1.3	247.06	190.04
Per2	111.92	0	2.37	10.69	4.5
Asph	53.43	0	-3.52	2.74	9.63
Dpp9	735.7	0	1.69	70.59	41.73
Birc6	2418.37	0	1.32	218.5	165.66
Mast3	806.32	0	1.46	74.27	50.83
Cnnm2	56.92	0	-3.6	3.33	11.97
Khdrbs1	2653.31	0	1.42	223.01	156.85
Fam169b	393.78	0	-1.73	25.6	44.32
Edf1	707.65	0	1.32	66.09	50.05
Lyrm7	33	0	3.38	3.45	1.02
Ptcd1	236.15	0	-1.42	18.17	25.75
Cnksr3	68.62	0	-2.76	4.87	13.46
Fut10	81.85	0	2.4	8.74	3.64
Chordc1	1568.98	0	1.25	128.61	102.81
N4bp2	608.92	0	1.32	54.76	41.48
F11r	19.52	0	-3.54	1.02	3.61
Kin	409.56	0	-1.44	31.96	45.92
Nfia	43.06	0	3.93	7.63	1.94
Cyp20a1	168.76	0	1.63	16.79	10.31
Pabpc4	2068.15	0	-1.27	164.61	208.69
Klhl2	358.02	0.01	1.22	30.23	24.74
Krr1	1077.32	0.01	1.18	94.94	80.43
Atxn1	317.65	0.01	1.24	30.01	24.15
2310061I04Rik	379.88	0.01	1.24	29.48	23.76
Oxa1l	565.89	0.01	1.19	49.35	41.49
Lman2l	164.63	0.01	1.37	15.08	11
Arid1a	2970.99	0.02	1.1	261.23	237.32
Gm7030	184.02	0.04	-1.28	12.7	16.22
Atp5l	541.14	0.05	1.13	47.4	42.09
Pyroxd1	135.9	0.05	1.28	11.82	9.27
