# Supplementary material for: Ezh2 harnesses the intranuclear actin cytoskeleton to remodel chromatin in differentiating Th cells
Source: iScience. 2021 Sep 9;24(10):103093. doi: 10.1016/j.isci.2021.103093 (PMC8479699; doi:10.1016/j.isci.2021.103093)
Supplement: Table S5. (a) Ezh2/Vav1 peaks (±5kb from TSS) in the 24 h-differentiating Th1 combining the RNA-seq values of differentially expressed genes (FDR<0.05) with or without the presence of Ezh2 (UNC1999) inhibitor. Traces ChIP-seq and RNA-seq, related to STAR Methods. (b) Ezh2/Vav1 peaks (±5kb from TSS)  [file mmc6.xlsx]

## Sheet: S5a
Ezh2/Vav1 bound genes in Th1 cells	RNA-seq values - Total counts	FDR	Fold change Th1 /Th1+Ezh2 inhibitor	LSMean Th1 24	LSMean Th1 Ezh2 inhibitor
Arsb	39.4456	3.40402e-07	12.0496	2.58857	0.214827
Lrmp	885.349	1.12274e-19	8.85191	91.476	10.334
Ubash3a	536.961	3.99759e-17	6.88004	68.59	9.96942
Prdm1	163.78	1.49647e-09	4.84118	19.9479	4.12047
Rab11fip4	262.905	5.89091e-12	3.81397	32.2846	8.46482
Prrt4	17.1364	0.00279955	3.15247	2.11377	0.670513
Tmie	46.3434	5.74776e-05	3.11492	3.14939	1.01107
Msi2	888.041	2.11148e-14	3.04728	90.5996	29.7313
Arhgap33	45.5785	6.97917e-06	3.04629	3.76335	1.23539
Tmem107	40.8151	2.01043e-05	2.94363	3.73749	1.26969
Actb	42882.9	8.98225e-18	2.69137	4817.07	1789.82
Nfix	109.319	1.82179e-07	2.56821	11.9671	4.6597
Osm	266.186	9.45254e-10	2.56385	33.4103	13.0313
Tbc1d2	15.4516	0.0110034	2.48405	1.23934	0.498919
Arid5a	1664.26	2.98766e-15	2.47615	126.12	50.934
Eif4ebp2	2835.68	1.63497e-16	2.47506	298.192	120.479
Smad3	384.563	1.25042e-10	2.2923	35.0503	15.2904
Anln	291.573	8.91227e-10	2.24922	31.097	13.8257
Hist1h3i	36.8615	0.001176	2.22985	3.58455	1.60753
Zfp706	1531.15	1.9139e-13	2.22578	167.253	75.1434
Rap1gds1	1746.33	3.43841e-14	2.22412	168.402	75.716
Hist1h3a	40.5621	0.00166916	2.1866	4.02279	1.83974
Psme3	3183.42	2.85622e-14	2.1436	354.009	165.147
Ccdc73	19.7809	0.0164055	2.14245	1.66214	0.775816
Ndufs7	456.607	1.92326e-10	2.08985	45.1218	21.5909
Vipr1	181.742	6.72726e-06	1.98643	16.0699	8.08988
Prkcq	928.214	1.00183e-11	1.98458	88.6785	44.6837
Top2a	6731.82	3.9052e-14	1.94638	718.117	368.95
Aff3	911.909	1.15172e-11	1.92921	114.653	59.4302
Rab27a	718.788	2.40913e-09	1.92529	69.8192	36.2643
1110004E09Rik	323.208	1.55758e-07	1.8798	36.3745	19.3502
Odc1	1669.3	3.6948e-11	1.86762	190.793	102.158
Commd3	265.263	2.88315e-07	1.86236	25.0506	13.451
Prmt3	630.928	1.22486e-09	1.83089	63.1172	34.4735
Hist1h3c	73.8187	0.00167485	1.80631	6.48892	3.59236
Hmga1	1019.87	4.75237e-11	1.80585	113.485	62.8427
Hspbp1	613.127	1.67374e-08	1.79766	65.8448	36.628
Ift57	116.786	0.00025714	1.75251	12.9623	7.39642
Cd47	1836.19	9.11485e-11	1.72741	177.318	102.65
Mycbp	222.646	2.57099e-05	1.72543	21.8097	12.6401
Ets1	5984.76	5.36013e-12	1.72245	557.187	323.485
Gm10282	514.042	7.98564e-09	1.72142	48.6533	28.2635
Ddx39b	4193.07	3.22735e-12	1.66857	415.167	248.816
Abhd10	170.465	0.000229846	1.6592	16.8938	10.1819
Slc16a6	358.339	7.47614e-07	1.64359	38.319	23.3142
Hmgn2	572.579	7.36547e-08	1.631	52.9343	32.4551
2410015M20Rik	444.383	9.30372e-07	1.62416	41.4164	25.5001
Glmn	149.365	0.000172685	1.62185	16.2003	9.98879
Ncl	30854.7	1.09816e-11	1.60498	3426.18	2134.72
Srsf7	2386.4	2.9531e-10	1.58041	230.719	145.987
Anp32a	3100.76	1.17504e-09	1.55298	282.309	181.786
Tnfrsf25	244.031	8.97129e-05	1.52339	25.6739	16.8532
Mars	1857.4	3.9253e-09	1.52287	185.642	121.903
Mthfd1l	1932.43	6.39417e-10	1.51596	188.15	124.113
Rcc2	4824.79	7.21637e-11	1.51384	494.246	326.485
Hist1h2bq	49.0528	0.0386387	1.50106	3.73234	2.48647
Mrpl48	228.394	0.000710245	1.49527	21.1286	14.1302
Slfn9	442.693	1.50793e-05	1.48906	34.9171	23.4492
Zbed3	53.4724	0.0508608	1.47541	3.875	2.62639
Gipc1	381.644	9.14458e-06	1.46681	35.5259	24.2199
Dclk2	272.641	0.00012344	1.46409	24.8098	16.9455
Slc36a4	283.375	0.000693853	1.45316	23.4548	16.1405
Ikzf1	3475.85	3.19028e-09	1.41832	362.535	255.609
Cox19	245.565	0.00154398	1.41665	23.6843	16.7186
Hmgn1	1589.32	4.16573e-07	1.39881	146.466	104.708
Cenph	242.946	0.000928918	1.38685	20.6787	14.9106
Mapre2	1021.49	1.44577e-06	1.38478	75.8943	54.8061
Ints5	924.397	9.48476e-07	1.37938	88.2009	63.9426
Zdhhc18	1744.83	5.34244e-07	1.37864	147.55	107.026
Tnrc18	408.418	5.90031e-05	1.37123	40.1998	29.3166
Cux2	199.98	0.00451648	1.36448	13.023	9.54431
Commd10	217.116	0.00358916	1.36227	20.4739	15.0293
Sh3bp2	303.095	0.000875152	1.35922	33.2717	24.4786
Fitm2	163.862	0.0305856	1.35508	16.3615	12.0742
Kpna6	730.186	2.31253e-05	1.34621	71.2614	52.9348
Impa1	855.56	7.23817e-06	1.34339	76.7392	57.1234
Heatr5b	392.86	0.000296123	1.32392	34.4169	25.9962
Adck2	118.847	0.0378298	1.31213	9.98523	7.60995
Bst2	412.859	0.00165907	1.30456	53.8645	41.2893
Tmem9b	303.886	0.00805711	1.30407	24.8484	19.0545
Xpo1	3635.67	1.0065e-05	1.2951	337.284	260.431
Wdr24	431.321	0.00192545	1.29502	40.1875	31.0322
Cct4	3976.12	1.21841e-06	1.29104	383.837	297.308
Ss18	777.326	0.000260488	1.27531	70.4501	55.2416
Rpl21	216.802	0.0287326	1.27403	19.719	15.4776
Srebf1	1457.39	1.88097e-05	1.26402	127.943	101.219
Gimap1	961.251	0.00036414	1.25864	80.6231	64.0559
Ccm2	638.165	0.00525841	1.25263	55.9918	44.6994
Gm20388	499.192	0.0143224	1.25025	45.5553	36.4371
Gga1	436.03	0.00343033	1.24464	39.094	31.4099
Mrpl47	343.638	0.00959937	1.23453	32.4717	26.3029
Csde1	3143.3	5.4689e-05	1.22724	285.645	232.755
Unk	435.713	0.010445	1.22489	38.8199	31.6925
Itpkb	960.94	0.000341796	1.22278	73.4383	60.0583
Scap	1010.79	0.00289283	1.2083	96.0148	79.4629
Tnpo2	1797.65	0.00104724	1.19965	173.429	144.566
Ddb2	259.199	0.0494713	1.19646	20.7905	17.3767
Hyou1	2577.18	0.000724704	1.16488	237.493	203.878
Ctcf	2033.82	0.00285077	1.15651	176.477	152.595
Larp4	1990.28	0.0077561	1.12803	191.141	169.447
Cul1	1207.57	0.0468353	1.11573	110.613	99.1398
Rps2	982.89	0.0215195	-1.14252	78.8271	90.0613
Rps12	2589.18	0.00179757	-1.14898	206.511	237.276
Ddx5	10368	0.000989356	-1.16631	780.559	910.37
Rps5	10890.9	0.000240696	-1.1847	855.286	1013.26
Smurf2	407.932	0.0180565	-1.19655	30.4924	36.4857
Ibtk	1166.17	0.00143539	-1.20669	94.4488	113.97
Hspa8	13287.3	2.26891e-05	-1.20834	1100.21	1329.43
Ralgds	253.231	0.0215291	-1.21867	14.6044	17.7979
Rabggtb	1447.8	0.000226869	-1.22816	115.011	141.252
Rps9	10181.5	1.51456e-06	-1.25054	776.834	971.46
Med26	277.265	0.0205334	-1.25885	21.3979	26.9367
Ctdp1	689.863	0.0012161	-1.29206	55.2425	71.3766
Lemd2	371.279	0.000561231	-1.30783	27.6595	36.174
Mdp1	291.701	0.00345993	-1.31038	19.0653	24.9828
Ccdc82	538.078	4.79128e-05	-1.40466	37.4802	52.6471
Trim45	50.4391	0.0414945	-1.52285	3.32613	5.06521
Eef1a1	62991.7	1.96091e-11	-1.52549	4412.36	6731.01
Rasa3	531.056	9.10332e-07	-1.5664	24.4285	38.2648
Lrch1	355.287	1.52294e-06	-1.591	25.275	40.2124
Capn10	161.737	0.000209911	-1.5947	12.0867	19.2746
Qsox1	256.547	3.61553e-05	-1.61985	15.9255	25.797
Smad7	342.005	2.15156e-07	-1.65478	20.4358	33.8169
Jund	3166.52	2.34347e-10	-1.66633	184.211	306.955
Aars	3047.54	3.71186e-12	-1.66929	208.93	348.766
Dgat1	131.741	7.17461e-05	-1.71958	8.23355	14.1582
Eif1	2168.64	4.11111e-12	-1.8106	140.444	254.288
Epc1	533.833	9.69868e-09	-1.81227	31.7563	57.5509
Atf4	4590.47	7.47823e-14	-1.94189	286.05	555.478
Zswim6	306.841	1.2634e-07	-2.00838	17.8592	35.8681
Ldlrad3	30.0481	0.0135323	-2.07534	1.78821	3.71114
Trp53i13	91.9106	2.03908e-05	-2.09129	6.06206	12.6775
Baiap2	283.071	5.68789e-08	-2.10831	15.4965	32.6714
Slc41a1	887.194	1.70567e-12	-2.13923	51.8657	110.953
Zfp36	752.011	6.35738e-11	-2.16904	37.0556	80.3753
Rnaset2a	584.29	9.04102e-12	-2.27234	33.3719	75.8323
Ubb	13459.7	4.18689e-17	-2.38052	790.054	1880.74
Malat1	5353.32	3.10753e-14	-2.7836	216.032	601.346
Mgea5	1517.04	4.06627e-15	-2.89101	83.2735	240.744
Arrdc3	49.0977	1.48096e-05	-3.18958	2.38249	7.59913
Neat1	1508.37	4.33247e-18	-3.71517	54.358	201.949
Hist1h1c	95.7647	4.44748e-07	-3.96685	2.91374	11.5583
Dirc2	91.3193	4.29406e-09	-5.52521	2.74832	15.1851
Epha2	16.9413	0.000145199	-5.60201	0.351521	1.96922

## Sheet: S5b
Ezh2/Vav1 bound genes in Th1 cells	RNA-seq values - Total counts	FDR	Fold change Th1 /Th1 + actin inhibitor	LSMean Th1 24	LSMean Th1 24 actin inhibitor
Neat1	1508.37	9.29453e-08	-1.57269	54.358	85.4881
Mgea5	1517.04	1.55409e-06	1.5526	83.2735	53.6349
Zdhhc18	1744.83	0.000428789	-1.29607	147.55	191.235
Tubb4b	3218.42	0.00106215	1.2127	296.008	244.089
Rasa3	531.056	0.00189298	-1.38611	24.4285	33.8605
Arid5a	1664.26	0.00510289	-1.21122	126.12	152.759
Ncl	30854.7	0.00828992	1.16115	3426.18	2950.67
Cux2	199.98	0.0128439	-1.47741	13.023	19.2404
Slc35b4	561.116	0.0142518	-1.31083	40.1388	52.615
Actb	42882.9	0.0282922	1.12906	4817.07	4266.45
Myc	3460.34	0.0284543	1.14413	355.863	311.035
Top2a	6731.82	0.031051	1.13646	718.117	631.889
Pou2f1	647.363	0.0409409	1.2198	56.7069	46.4885
Malat1	5353.32	0.0435857	-1.19551	216.032	258.267
Hmga1	1019.87	0.0462172	1.16853	113.485	97.1176
Rab11fip4	262.905	0.047814	1.36545	32.2846	23.644
Aff3	911.909	0.0483105	1.17128	114.653	97.8871

## Sheet: S5c
Ezh2/Vav1 bound genes in Th2 cells	RNA-seq values - Total counts	FDR step up Th2 24 Vs. Th2 Ezh2 inhibitor	Fold change Th2 /Th2+Ezh2 inhibitor	LSMean Th2 24	LSMean Th2 Ezh2 inhibitor
Fam102a	1263.74	5.88523e-15	2.66828	127.525	47.7929
Gtf2i	1176.89	5.44621e-15	2.56884	120.077	46.7437
Tnfrsf1b	636.859	1.43196e-10	2.10665	58.0289	27.5456
Tnni1	24.8176	0.0328559	2.04973	2.67537	1.30523
Zfp882	82.8979	0.000149417	1.97738	9.04537	4.57442
Poc1a	153.835	1.07542e-05	1.8906	14.4727	7.65508
Ucp2	5027.19	2.32628e-12	1.74665	522.216	298.981
Stat3	2724.32	2.07257e-11	1.73115	273.327	157.888
Gm20388	499.192	1.57073e-05	1.56403	50.4576	32.2613
Lypla1	890.447	5.97726e-08	1.55232	80.4417	51.8204
Arfip1	460.857	3.17724e-06	1.52207	44.272	29.0868
B4galt5	1467.06	1.30378e-07	1.43376	175.861	122.657
Tab1	214.275	0.00210035	1.38098	20.2325	14.6508
Ece1	774.492	1.53123e-05	1.32868	72.4272	54.5106
Drg1	915.584	5.80374e-05	1.29125	81.5369	63.1458
Klhl2	358.023	0.0138797	1.22211	30.2313	24.7371
Midn	989.192	0.00090653	-1.21671	86.445	105.179
Gtf3c5	495.905	0.00355862	-1.23686	31.3834	38.8167
Utrn	339.414	4.05184e-06	-1.59141	22.3407	35.5532
Tmem57	423.323	3.69555e-07	-1.68256	32.0426	53.9136
Igsf3	42.8153	4.88728e-05	-2.84811	2.1631	6.16075
Arrdc3	49.0977	2.18333e-05	-3.06101	2.2247	6.80984

## Sheet: S5d
Ezh2/Vav1 bound genes in Th2 cells	RNA-seq values - Total counts	FDR step up Th2 24 Vs. Th2 24 actin inhibitor	Fold change Th1 /Th1+actin inhibitor	LSMean Th2 24	LSMean Th2 24 actin inhibitor
Fam102a	1263.74	2.05312e-05	-1.40918	127.525	179.706
Gm20388	499.192	0.0194973	1.31718	50.4576	38.3074
Ece1	774.492	0.0194999	1.18739	72.4272	60.9968
