# Supplementary material for: Ezh2 harnesses the intranuclear actin cytoskeleton to remodel chromatin in differentiating Th cells
Source: iScience. 2021 Sep 9;24(10):103093. doi: 10.1016/j.isci.2021.103093 (PMC8479699; doi:10.1016/j.isci.2021.103093)
Supplement: Table S6. The expression levels of genes (RNA-seq values) that are associated with the Ezh2 and Vav1 bound genes (in proximity) of the 24 h-differentiating Th1 and Th2 cells. ChIP-seq and RNA-seq, related to STAR Methods [file mmc7.xlsx]

## Sheet: Table S6
RNA-seq values for the Ezh2/Vav1 common bound genes (in proximity) in Th1 cells	RNA-seq - Total counts	P-value (th1 24 vs. th2 24)	FDR step up (th1 24 vs. th2 24)	Ratio (th1 24 vs. th2 24)	Fold change (th1 24 vs. th2 24)	LSMean(th1 24) (th1 24 vs. th2 24)	LSMean(th2 24) (th1 24 vs. th2 24)
Myc	3460.34	7.84913e-13	1.49547e-10	1.64912	1.64912	355.863	215.79
Bst2	412.859	2.09233e-12	3.5229e-10	2.52254	2.52254	53.8645	21.3533
Gsn	111.974	4.27664e-10	4.39189e-08	0.241946	-4.13316	4.23259	17.494
Arsb	39.4456	0.0199633	0.109745	0.405491	-2.46615	2.58857	6.38379
Bcam	86.1917	3.7325e-05	0.000803071	0.406044	-2.46279	4.64396	11.4371
Arid5a	1664.26	2.14136e-09	1.782e-07	0.685358	-1.45909	126.12	184.021
Aff3	911.909	4.84885e-09	3.42495e-07	1.50889	1.50889	114.653	75.9848
Mapre2	1021.49	1.25202e-08	7.78078e-07	0.673883	-1.48394	75.8943	112.623
Ikzf1	3475.85	1.55219e-07	7.41475e-06	1.28023	1.28023	362.535	283.179
Osm	266.186	3.95994e-07	1.63828e-05	1.80038	1.80038	33.4103	18.5573
Rasa3	531.056	4.85579e-10	4.95154e-08	0.535749	-1.86655	24.4285	45.5969
Ncl	30854.7	1.70457e-06	6.00539e-05	1.2315	1.2315	3426.18	2782.12
Zbed3	53.4724	0.00239917	0.022691	0.580839	-1.72165	3.875	6.67138
Hspa8	13287.3	2.96945e-05	0.000663543	1.18458	1.18458	1100.21	928.781
Sh3bp2	303.095	3.30819e-05	0.000725796	1.45687	1.45687	33.2717	22.8378
Tmie	46.3434	0.0383202	0.173182	0.604036	-1.65553	3.14939	5.21391
Larp4	1990.28	4.19866e-05	0.000886248	1.20904	1.20904	191.141	158.094
Malat1	5353.32	4.35548e-05	0.000910063	0.775841	-1.28892	216.032	278.448
Itpkb	960.94	5.11721e-05	0.00104362	0.805269	-1.24182	73.4383	91.1972
Odc1	1669.3	5.42347e-05	0.00109528	1.25558	1.25558	190.793	151.956
Smad3	384.563	9.06332e-05	0.00166756	0.735263	-1.36006	35.0503	47.6705
Smad7	342.005	0.000145465	0.00243839	0.75417	-1.32596	20.4358	27.0971
Slc16a6	358.339	0.000226168	0.00347287	1.33794	1.33794	38.319	28.6403
Gimap1	961.251	0.000522749	0.00675236	0.81531	-1.22653	80.6231	98.8864
Tnfrsf25	244.031	0.0011255	0.0124883	1.34722	1.34722	25.6739	19.0569
1110004E09Rik	323.208	0.00166469	0.0170352	1.31365	1.31365	36.3745	27.6895
Srebf1	1457.39	0.0019251	0.0190277	0.870503	-1.14876	127.943	146.976
Qsox1	256.547	0.00197247	0.0194559	0.742173	-1.34739	15.9255	21.4579
Zfp318	361.758	0.00217006	0.0210427	1.29258	1.29258	33.3834	25.827
Epha2	16.9413	0.160989	0.42632	0.641681	-1.55841	0.351521	0.547813
Anp32a	3100.76	0.00278429	0.0253722	0.875821	-1.14179	282.309	322.337
Hmga1	1019.87	0.00286069	0.0259541	1.15826	1.15826	113.485	97.9782
Prdm1	163.78	0.00288557	0.0261144	1.64007	1.64007	19.9479	12.1629
Slc36a4	283.375	0.00308981	0.0275495	0.750046	-1.33325	23.4548	31.2712
Ets1	5984.76	0.00379916	0.0324937	0.890486	-1.12298	557.187	625.711
Prkcq	928.214	0.00499821	0.0396136	0.865332	-1.15563	88.6785	102.479
Mdp1	291.701	0.00727738	0.0526619	0.802689	-1.24581	19.0653	23.7517
Lrmp	885.349	0.00800002	0.0561786	0.854617	-1.17012	91.476	107.037
Rcc2	4824.79	0.0081875	0.05719	1.09575	1.09575	494.246	451.059
Zfp598	1334.04	0.00882733	0.0605494	1.12804	1.12804	111.283	98.6516
Vamp2	433.831	0.0108406	0.0706446	0.848049	-1.17918	31.6531	37.3247
Tmsb10	1091.17	0.0108969	0.0708124	0.877606	-1.13946	81.8947	93.316
Pitpnc1	319.895	0.0115144	0.0737738	1.22043	1.22043	30.4448	24.946
Scap	1010.79	0.014392	0.0867877	1.14767	1.14767	96.0148	83.6605
Ddb2	259.199	0.017965	0.102144	0.821323	-1.21755	20.7905	25.3134
Jund	3166.52	0.018291	0.103378	0.899775	-1.11139	184.211	204.73
Ubash3a	536.961	0.0185343	0.104356	1.18442	1.18442	68.59	57.9104
Zfp706	1531.15	0.0187754	0.105253	1.11748	1.11748	167.253	149.67
Mknk2	3548.07	0.0188858	0.10579	1.09688	1.09688	289.485	263.918
Slfn9	442.693	8.81956e-07	3.38013e-05	0.642958	-1.55531	34.9171	54.3071
Vipr1	181.742	0.0215195	0.115068	0.766017	-1.30545	16.0699	20.9786
Mgea5	1517.04	0.022861	0.119677	0.891125	-1.12218	83.2735	93.4476
Slc37a3	272.188	0.0229085	0.119825	0.828968	-1.20632	18.4721	22.2833
Notch1	1925.63	0.0232326	0.12121	1.10535	1.10535	185.639	167.945
Gm10282	514.042	0.0233501	0.121578	0.876055	-1.14148	48.6533	55.5368
Hist1h1c	95.7647	0.0234905	0.122222	1.5385	1.5385	2.91374	1.89388
Cct4	3976.12	0.0255022	0.129934	1.08847	1.08847	383.837	352.638
Tnrc18	408.418	0.0283067	0.140659	1.14648	1.14648	40.1998	35.0638
Ddx5	10368	0.0292059	0.143991	0.918944	-1.08821	780.559	849.408
Mrpl47	343.638	0.0307095	0.14858	1.16874	1.16874	32.4717	27.7836
Neat1	1508.37	1.77799e-10	2.05963e-08	0.648415	-1.54222	54.358	83.8322
Ccdc82	538.078	0.0369596	0.16952	0.874342	-1.14372	37.4802	42.8667
Ralgds	253.231	5.98684e-06	0.000172688	0.65468	-1.52746	14.6044	22.3077
Dtx3	337.035	0.0402396	0.179326	0.846556	-1.18126	25.987	30.6973
Arhgap33	45.5785	0.0452933	0.19314	0.693502	-1.44196	3.76335	5.42659
Tmem9b	303.886	0.0510743	0.208263	0.841509	-1.18834	24.8484	29.5284
Hmgn2	572.579	0.0566663	0.222305	0.893175	-1.1196	52.9343	59.2653
Hgsnat	66.8674	0.0576722	0.224971	0.732555	-1.36508	4.80926	6.56505
Rpl13a	11024.9	0.0636404	0.24073	0.941353	-1.0623	864.336	918.185
Hspbp1	613.127	0.0704557	0.256654	1.12393	1.12393	65.8448	58.5843
Mtss1	209.451	0.0713173	0.259126	0.847312	-1.1802	18.3439	21.6495
Impa1	855.56	0.0755429	0.268432	0.916636	-1.09095	76.7392	83.7184
Psme3	3183.42	0.0826406	0.28316	1.07075	1.07075	354.009	330.618
Fbxl4	73.287	0.0852275	0.287802	1.26835	1.26835	6.12709	4.83077
Sh2b1	649.184	0.0873169	0.291997	0.894353	-1.11813	50.2222	56.1547
Slc7a6	1007.88	0.0873407	0.292009	1.08264	1.08264	91.6641	84.667
Ift57	116.786	0.0877686	0.292929	1.23297	1.23297	12.9623	10.5131
Prmt3	630.928	0.0887584	0.295182	1.10187	1.10187	63.1172	57.2818
Rabggtb	1447.8	0.0891563	0.296104	1.07729	1.07729	115.011	106.76
Mars	1857.4	0.0978992	0.31425	1.07236	1.07236	185.642	173.114
Capn10	161.737	0.0993292	0.316225	1.1781	1.1781	12.0867	10.2594
Rab27a	718.788	0.104169	0.325253	0.900502	-1.11049	69.8192	77.5336
Glmn	149.365	0.108585	0.333896	1.17973	1.17973	16.2003	13.7321
Hist2h3c2	26.3723	0.114745	0.34507	1.58888	1.58888	2.69673	1.69725
Cenph	242.946	0.122419	0.359778	0.881138	-1.1349	20.6787	23.4682
Grcc10	519.412	0.127751	0.369921	0.914941	-1.09297	42.8418	46.8247
Fitm2	163.862	0.159513	0.423768	1.19684	1.19684	16.3615	13.6706
Trim45	50.4391	0.0311927	0.150507	0.664163	-1.50565	3.32613	5.008
Srsf7	2386.4	0.166447	0.434417	1.05529	1.05529	230.719	218.631
Rps28	1341.4	0.17461	0.446322	0.941318	-1.06234	107.572	114.279
Ctdp1	689.863	0.177659	0.451474	1.09448	1.09448	55.2425	50.4738
Eif4ebp2	2835.68	0.178888	0.453086	0.954434	-1.04774	298.192	312.428
Tnpo2	1797.65	0.182208	0.457809	1.0634	1.0634	173.429	163.089
Ptprj	83.4565	0.18287	0.458441	0.815596	-1.2261	6.38139	7.8242
Hist1h3c	73.8187	0.190682	0.468207	0.826132	-1.21046	6.48892	7.85457
Gga1	436.03	0.194265	0.473962	0.923938	-1.08232	39.094	42.3123
Gm20388	499.192	0.197118	0.478021	0.902843	-1.10761	45.5553	50.4576
Ddx39b	4193.07	0.197419	0.478302	1.04448	1.04448	415.167	397.488
Ctcf	2033.82	0.231709	0.522516	0.953156	-1.04915	176.477	185.15
Dgat1	131.741	0.234393	0.525389	0.885386	-1.12945	8.23355	9.29939
Rps8	5078.85	0.246318	0.539425	0.963266	-1.03813	412.341	428.066
Slc35b4	561.116	0.24724	0.540137	0.922238	-1.08432	40.1388	43.5232
Igf2bp3	113.352	0.25066	0.543916	1.13805	1.13805	10.554	9.27371
Kpna6	730.186	0.263355	0.559804	1.06094	1.06094	71.2614	67.168
Gdpd1	16.5401	0.270116	0.567894	1.47674	1.47674	1.62279	1.0989
Smurf2	407.932	0.287713	0.586689	0.934158	-1.07048	30.4924	32.6416
Actr8	239.827	0.296513	0.595702	1.09275	1.09275	22.5609	20.6461
Hist1h4i	54.9647	0.297576	0.596719	0.830565	-1.204	3.57208	4.30078
Urgcp	330.64	0.300958	0.601087	0.912841	-1.09548	25.7939	28.2567
Commd3	265.263	0.30749	0.608072	0.921492	-1.0852	25.0506	27.1849
Rps5	10890.9	0.310229	0.610591	1.03785	1.03785	855.286	824.092
Zfp36	752.011	0.310715	0.611203	1.06181	1.06181	37.0556	34.8986
Klf7	238.449	0.322143	0.622893	0.923626	-1.08269	17.6149	19.0715
Cd47	1836.19	0.329561	0.62957	1.04312	1.04312	177.318	169.987
Hist1h3a	40.5621	0.329568	0.62957	1.24389	1.24389	4.02279	3.23405
Hmgn1	1589.32	0.334731	0.634414	0.957857	-1.044	146.466	152.91
Hist1h4a	21.3967	0.337	0.63613	1.28941	1.28941	1.37993	1.07021
Mycbp	222.646	0.34126	0.639752	0.908515	-1.1007	21.8097	24.0059
Aars	3047.54	0.36349	0.658044	1.031	1.031	208.93	202.649
Ttc38	65.2048	0.368368	0.66212	0.874594	-1.14339	4.31427	4.93289
Epc1	533.833	0.369671	0.662971	0.946708	-1.05629	31.7563	33.5439
Atf4	4590.47	0.373994	0.666435	1.03166	1.03166	286.05	277.272
Nf1	264.478	0.37772	0.670479	0.933005	-1.07181	19.3526	20.7423
Zfat	72.0391	0.385076	0.676194	1.1186	1.1186	6.00411	5.36751
Gipc1	381.644	0.40185	0.689757	0.948481	-1.05432	35.5259	37.4555
Xpo1	3635.67	0.402538	0.690549	0.966597	-1.03456	337.284	348.939
Rap1gds1	1746.33	0.404939	0.692479	0.966866	-1.03427	168.402	174.173
Coro2a	30.1466	0.413508	0.700304	0.81993	-1.21962	3.03053	3.69609
Bcl7b	348.511	0.423191	0.708909	1.0626	1.0626	28.8192	27.1215
Hist1h1d	17.2646	0.43158	0.715184	1.34435	1.34435	1.96289	1.4601
Heatr5b	392.86	0.433039	0.715873	1.0478	1.0478	34.4169	32.8468
Zdhhc18	1744.83	0.436315	0.718011	1.03244	1.03244	147.55	142.914
A630052C17Rik	26.0613	0.452473	0.729463	1.21688	1.21688	2.09822	1.72426
Dirc2	91.3193	0.457719	0.733308	0.896108	-1.11594	2.74832	3.06695
Rnaset2a	584.29	0.462945	0.736525	0.959322	-1.0424	33.3719	34.787
Msi2	888.041	0.463542	0.73682	0.960766	-1.04084	90.5996	94.2994
Eef1a1	62991.7	0.46457	0.73763	0.978096	-1.02239	4412.36	4511.17
Rab11fip4	262.905	0.466449	0.738786	0.934002	-1.07066	32.2846	34.5659
Commd10	217.116	0.475264	0.746968	0.944484	-1.05878	20.4739	21.6774
Lrch1	355.287	0.477191	0.747967	0.953696	-1.04855	25.275	26.5021
Ptch1	325.906	0.530787	0.787317	0.956124	-1.04589	29.0237	30.3555
Baiap2	283.071	0.54066	0.793589	0.945185	-1.05799	15.4965	16.3952
Top2a	6731.82	0.541586	0.793844	0.97955	-1.02088	718.117	733.109
Wnt5b	17.807	0.548537	0.797391	0.72962	-1.37058	1.64967	2.261
Abhd10	170.465	0.550489	0.798537	1.07051	1.07051	16.8938	15.781
Unk	435.713	0.552662	0.799694	1.04244	1.04244	38.8199	37.2394
Hist1h4f	16.8867	0.557873	0.802742	1.42684	1.42684	1.60529	1.12506
Intu	50.4375	0.559887	0.803904	1.09854	1.09854	4.89609	4.45691
Cul1	1207.57	0.56463	0.806933	1.02853	1.02853	110.613	107.544
Hist1h3i	36.8615	0.566893	0.808586	1.11449	1.11449	3.58455	3.21632
Rps12	2589.18	0.570929	0.810445	1.02057	1.02057	206.511	202.348
Tmem107	40.8151	0.578947	0.81544	0.898105	-1.11346	3.73749	4.16154
Hist1h1e	34.2665	0.606582	0.832778	0.935685	-1.06874	2.72361	2.91082
Hyou1	2577.18	0.616637	0.83877	1.01828	1.01828	237.493	233.229
Cux2	199.98	0.617602	0.839014	0.952899	-1.04943	13.023	13.6668
Dhx35	262.316	0.622038	0.841126	0.96395	-1.0374	22.0307	22.8546
Dclk2	272.641	0.622748	0.841429	1.03861	1.03861	24.8098	23.8876
Ubb	13459.7	0.63039	0.844679	1.01476	1.01476	790.054	778.566
Ndufs7	456.607	0.658848	0.860168	1.02835	1.02835	45.1218	43.8777
Actb	42882.9	0.684113	0.873618	0.987168	-1.013	4817.07	4879.69
Ldlrad3	30.0481	0.690001	0.876576	0.92081	-1.086	1.78821	1.94199
Slc41a1	887.194	0.690546	0.876601	0.980661	-1.01972	51.8657	52.8885
Pdcd6ip	1674.23	0.698022	0.879767	0.982846	-1.01745	140.575	143.028
Atxn7l3	1228.02	0.711139	0.886345	0.983688	-1.01658	108.773	110.577
Arrdc3	49.0977	0.713852	0.888076	1.07092	1.07092	2.38249	2.2247
St3gal5	54.8177	0.722413	0.891777	1.03133	1.03133	5.32507	5.16329
Tubb4b	3218.42	0.724423	0.892812	1.01209	1.01209	296.008	292.473
Bnip1	248.513	0.72941	0.895301	1.02661	1.02661	21.3072	20.7549
Tbc1d2	15.4516	0.750189	0.905463	0.848804	-1.17813	1.23934	1.4601
Med26	277.265	0.765077	0.912998	1.02183	1.02183	21.3979	20.9408
Mrpl48	228.394	0.780996	0.919153	1.02749	1.02749	21.1286	20.5633
Rpl21	216.802	0.788834	0.922228	0.972791	-1.02797	19.719	20.2705
Zswim6	306.841	0.796386	0.925497	1.0228	1.0228	17.8592	17.4611
Mthfd1l	1932.43	0.79702	0.925497	0.990734	-1.00935	188.15	189.91
B930036N10Rik	24.8591	0.802146	0.927145	0.980202	-1.0202	1.56022	1.59173
Hist1h2bq	49.0528	0.802544	0.927145	0.960148	-1.04151	3.73234	3.88726
Pou2f1	647.363	0.807178	0.929385	0.987994	-1.01215	56.7069	57.3959
Eif1	2168.64	0.818859	0.93433	1.00883	1.00883	140.444	139.216
Nfix	109.319	0.822263	0.936035	1.0264	1.0264	11.9671	11.6593
Lemd2	371.279	0.825161	0.9376	1.01469	1.01469	27.6595	27.2591
Ccdc73	19.7809	0.828031	0.938492	0.938531	-1.06549	1.66214	1.77101
Lrsam1	54.4893	0.838533	0.942321	0.961384	-1.04017	5.0718	5.27552
Dnajc25	118.826	0.849091	0.945532	0.979678	-1.02074	9.24707	9.43889
Wdr24	431.321	0.850849	0.946299	0.988463	-1.01167	40.1875	40.6565
Ss18	777.326	0.856834	0.947632	1.00999	1.00999	70.4501	69.7534
Cox19	245.565	0.863376	0.949832	1.01406	1.01406	23.6843	23.3559
2410015M20Rik	444.383	0.867056	0.951388	0.990861	-1.00922	41.4164	41.7984
Rps2	982.89	0.869703	0.952738	1.00898	1.00898	78.8271	78.1254
Hint3	45.6105	0.874467	0.954098	0.960423	-1.04121	3.27545	3.41043
Ints5	924.397	0.875123	0.954098	0.993223	-1.00682	88.2009	88.8027
Trp53i13	91.9106	0.87526	0.954134	0.980804	-1.01957	6.06206	6.1807
Hist1h4k	18.2036	0.884517	0.957895	1.04686	1.04686	1.17425	1.12169
Rprd2	813.877	0.897487	0.963566	0.99343	-1.00661	69.2409	69.6988
Anln	291.573	0.899467	0.964262	1.01044	1.01044	31.097	30.7758
Ibtk	1166.17	0.922801	0.9725	1.00521	1.00521	94.4488	93.9597
Prrt4	17.1364	0.928634	0.975208	1.04269	1.04269	2.11377	2.02723
Csde1	3143.3	0.930173	0.975996	1.00388	1.00388	285.645	284.541
Ccm2	638.165	0.938636	0.978746	1.00615	1.00615	55.9918	55.6497
Rps18	1884.71	0.939873	0.979104	0.997037	-1.00297	151.491	151.941
Adck2	118.847	0.952023	0.983329	0.997121	-1.00289	9.98523	10.0141
Rps9	10181.5	0.963057	0.987121	0.99884	-1.00116	776.834	777.737
Pard6b	109.845	0.963726	0.987248	1.00693	1.00693	8.49197	8.43351
Junb	3884.35	0.992042	0.996989	1.00099	1.00099	305.95	305.645

## Sheet: RNA-seq + Ezh2-Vav1 in Th2
RNA-seq values that are associated with the Ezh2/Vav1 peaks in Th1 cells	RNA-seq - Total counts	P-value (th1 24 vs. th2 24)	FDR step up (th1 24 vs. th2 24)	Ratio (th1 24 vs. th2 24)	Fold change (th1 24 vs. th2 24)	LSMean(th1 24) (th1 24 vs. th2 24)	LSMean(th2 24) (th1 24 vs. th2 24)
Gm20388	499.192	0.197118	0.478021	0.902843	-1.10761	45.5553	50.4576
Arrdc3	49.0977	0.713852	0.888076	1.07092	1.07092	2.38249	2.2247
B4galt5	1467.06	3.71415e-11	5.17124e-09	0.598095	-1.67198	105.181	175.861
Gtf3c5	495.905	1.35856e-07	6.62357e-06	1.57284	1.57284	49.361	31.3834
Fam102a	1263.74	1.01739e-06	3.78711e-05	0.74274	-1.34637	94.7179	127.525
Ucp2	5027.19	6.74207e-06	0.000191047	0.814268	-1.2281	425.224	522.216
Lhx2	31.6685	0.000410524	0.00558158	0.412696	-2.42309	1.08948	2.63992
Midn	989.192	0.000487956	0.00637115	0.825507	-1.21138	71.3609	86.445
Stat3	2724.32	0.00376138	0.0322659	0.880418	-1.13582	240.642	273.327
Rab24	356.174	0.03298	0.156779	0.860457	-1.16217	25.8342	30.0238
Tnfrsf1b	636.859	0.036192	0.166951	1.1424	1.1424	66.2923	58.0289
Klhl2	358.023	0.0387611	0.174614	1.16624	1.16624	35.2571	30.2313
Tmem57	423.323	0.0416238	0.183003	0.86901	-1.15073	27.8453	32.0426
Kat8	138.875	0.0711566	0.258751	1.19098	1.19098	13.2484	11.124
Arfip1	460.857	0.108758	0.334161	0.899473	-1.11176	39.8215	44.272
Zfp882	82.8979	0.132736	0.378508	0.798605	-1.25218	7.22368	9.04537
Igsf3	42.8153	0.14897	0.405925	1.38192	1.38192	2.98924	2.1631
1500011B03Rik	175.166	0.316078	0.616738	0.906433	-1.10323	13.9636	15.405
Scyl1	479.753	0.330147	0.630222	0.946847	-1.05614	40.65	42.932
Yipf2	99.1559	0.365425	0.659634	0.865962	-1.15479	7.71911	8.91391
Gtf2i	1176.89	0.411918	0.698988	1.03661	1.03661	124.473	120.077
Poc1a	153.835	0.428718	0.713417	1.08594	1.08594	15.7165	14.4727
Drg1	915.584	0.510576	0.773018	1.03215	1.03215	84.1586	81.5369
Tab1	214.275	0.516613	0.777524	0.945881	-1.05722	19.1376	20.2325
E230001N04Rik	17.0855	0.541602	0.793844	0.79678	-1.25505	1.47808	1.85507
Lypla1	890.447	0.618971	0.839777	0.974231	-1.02645	78.3687	80.4417
Tnni1	24.8176	0.620257	0.84	0.835667	-1.19665	2.23572	2.67537
Ece1	774.492	0.653339	0.856835	1.02195	1.02195	74.017	72.4272
Utrn	339.414	0.941963	0.979912	1.00528	1.00528	22.4586	22.3407
